# Supplementary material for: Identification and validation of novel risk genes for intervertebral disc disorder by integrating large-scale multi-omics analyses and experimental studies
Source: Front Med (Lausanne). 2025 Nov 12;12:1698050. doi: 10.3389/fmed.2025.1698050 (PMC12612748; doi:10.3389/fmed.2025.1698050)
Supplement: Supplementary file 1 [file Table_1.xlsx]

## Sheet: Supplementary Data 1
Supplementary Data 1: The eighty-eight associated genes identified with TWAS and PWAS for PPI analysis
gene	gene_name	TWAS_FDR_p	ARIC_p_BLISS	deCODE_p_BLISS
ENSG00000107742.12	SPOCK2	9.13e-23	5.91e-20	3.58e-22
ENSG00000148719.14	DNAJB12	9.83e-06	1.64e-13	5.37e-09
ENSG00000076685.18	NT5C2	8.78e-05	4.33e-13	4.94e-05
ENSG00000054938.15	CHRDL2	2.91e-05	1.36e-07	1.72e-06
ENSG00000107679.14	PLEKHA1	5.24e-05	2.06e-07	0.000403759
ENSG00000138175.8	ARL3	0.00830805	7.53e-07	2e-05
ENSG00000159674.11	SPON2	3.52e-05	9.42e-07	3.44e-05
ENSG00000173531.15	MST1	0.000725673	1.72e-06	6.37e-05
ENSG00000243509.4	TNFRSF6B	0.000725673	3.42e-06	0.588398
ENSG00000204472.12	AIF1	0.0124162	8.4e-06	7.26e-05
ENSG00000160472.4	TMEM190	1.83e-05	3e-05	3.74e-05
ENSG00000146006.7	LRRTM2	0.0133098	4.27e-05	0.0760114
ENSG00000169599.12	NFU1	2.42e-05	0.000165501	0.0153684
ENSG00000006016.10	CRLF1	0.0309214	0.00019959	0.000372679
ENSG00000113621.14	TXNDC15	0.0394701	0.000241909	0.000275358
ENSG00000100983.9	GSS	0.00956305	0.000258937	0.000546829
ENSG00000233276.3	GPX1	0.0275455	0.000302184	0.00021037
ENSG00000115339.13	GALNT3	0.023889	0.000392883	0.00336846
ENSG00000146674.14	IGFBP3	5.34e-08	0.000752218	0.0162484
ENSG00000169398.19	PTK2	0.0206239	0.000810945	0.188209
ENSG00000174903.15	RAB1B	0.0419033	0.000872653	0.176547
ENSG00000160161.9	CILP2	0.000861994	0.000896201	1.75e-05
ENSG00000099246.16	RAB18	0.000615827	0.000942793	0.516329
ENSG00000204520.12	MICA	0.0250954	0.00143729	NA
ENSG00000166278.14	C2	0.0349558	0.00212268	0.685127
ENSG00000105664.10	COMP	0.0182012	0.0021963	0.00592243
ENSG00000118689.14	FOXO3	0.00552956	0.00237385	0.0159196
ENSG00000213719.8	CLIC1	0.0246448	0.00324902	NA
ENSG00000123500.9	COL10A1	0.0441318	0.00336793	0.00400704
ENSG00000171634.16	BPTF	0.0318334	0.0036375	0.0448449
ENSG00000214435.7	AS3MT	0.000356207	0.00429834	0.173189
ENSG00000176410.7	DNAJC30	0.00830805	0.00474731	0.00568733
ENSG00000149182.14	ARFGAP2	0.0408889	0.00511236	0.00808492
ENSG00000103335.21	PIEZO1	0.0176803	0.00576394	0.0162495
ENSG00000068078.17	FGFR3	2.13e-11	0.00815811	0.0848078
ENSG00000068078.17	FGFR3	2.13e-11	0.00815811	0.0848078
ENSG00000144647.5	POMGNT2	0.0110753	0.0092237	4.66e-05
ENSG00000204386.10	NEU1	0.00602104	0.00926931	NA
ENSG00000037897.16	METTL1	0.00126357	0.0101936	0.231639
ENSG00000182481.8	KPNA2	0.0481559	0.0115264	0.613099
ENSG00000020633.18	RUNX3	0.0077856	0.0129053	0.225058
ENSG00000164761.8	TNFRSF11B	0.00362868	0.0149352	0.0657867
ENSG00000049192.14	ADAMTS6	0.022558	0.0164382	0.420773
ENSG00000009307.15	CSDE1	0.00830805	0.0170909	0.00391463
ENSG00000148798.10	INA	0.000496107	0.0177779	0.000691171
ENSG00000198931.10	APRT	0.0264337	0.0184194	0.405058
ENSG00000170855.3	TRIAP1	0.00620634	0.0214599	0.0878169
ENSG00000154342.5	WNT3A	0.0123183	0.023156	0.78456
ENSG00000256223.5	ZNF10	0.0312952	0.0242757	0.674351
ENSG00000185070.10	FLRT2	0.0163756	0.0251312	0.0185273
ENSG00000135622.12	SEMA4F	0.0228842	0.0251889	0.0646731
ENSG00000168477.17	TNXB	0.00155341	0.0255104	0.378133
ENSG00000203760.8	CENPW	0.0419033	0.0269446	0.180032
ENSG00000180447.6	GAS1	0.0010329	0.0289366	0.000264885
ENSG00000229453.2	SPINK8	0.0213548	0.0313476	0.733125
ENSG00000140093.9	SERPINA10	0.0312919	0.0378848	0.0498326
ENSG00000198756.10	COLGALT2	0.0011517	0.038159	0.792038
ENSG00000226979.8	LTA	0.00105954	0.0385214	NA
ENSG00000137496.17	IL18BP	0.0389106	0.0388155	0.315488
ENSG00000168209.4	DDIT4	1.64e-05	0.0461441	0.18661
ENSG00000116157.5	GPX7	0.0417776	0.0514013	0.046544
ENSG00000087494.15	PTHLH	0.0105988	0.664822	1.53e-06
ENSG00000166949.15	SMAD3	2.12e-13	0.52109	9.48e-06
ENSG00000204371.11	EHMT2	0.00888651	0.111306	6.98e-05
ENSG00000111229.15	ARPC3	0.0491293	0.970894	0.000418513
ENSG00000259384.6	GH1	2.73e-06	0.0804866	0.000506818
ENSG00000090861.15	AARS	0.00593838	0.185105	0.00138275
ENSG00000053371.12	AKR7A2	0.0199897	0.0775251	0.00406598
ENSG00000082641.15	NFE2L1	0.0480866	0.386301	0.00538405
ENSG00000198563.13	DDX39B	0.00302904	0.109771	0.00640114
ENSG00000106089.11	STX1A	0.0168368	0.230043	0.00648687
ENSG00000113391.18	FAM172A	0.0213548	0.662726	0.00667268
ENSG00000126368.5	NR1D1	0.036169	0.941227	0.00722867
ENSG00000166272.16	WBP1L	0.000861994	0.286319	0.00746734
ENSG00000135439.11	AGAP2	0.007108	0.155804	0.00853734
ENSG00000197416.4	FABP12	0.0194964	0.48736	0.0140165
ENSG00000197345.12	MRPL21	0.0318334	0.345723	0.0160767
ENSG00000164976.8	KIAA1161	0.0311734	0.106866	0.0186024
ENSG00000164976.8	KIAA1161	0.0311734	0.106866	0.0186024
ENSG00000154928.16	EPHB1	0.0241514	0.0626436	0.0204976
ENSG00000164047.4	CAMP	0.0417776	0.28952	0.0228904
ENSG00000164047.4	CAMP	0.0417776	0.28952	0.0228904
ENSG00000165912.15	PACSIN3	0.0394701	0.449571	0.0324615
ENSG00000186827.10	TNFRSF4	0.0340839	0.057386	0.0352251
ENSG00000124664.10	SPDEF	0.0184232	0.193635	0.0375499
ENSG00000138303.17	ASCC1	4.5e-08	0.318418	0.0444677
ENSG00000140443.13	IGF1R	0.0270389	0.27242	0.0446189
ENSG00000134363.11	FST	0.0432151	0.383235	0.0478622

## Sheet: Supplementary Data 2
Supplementary Data 2: The 556 potential associated genes of IDD identified by TWAS
Gene_name	pvalue	n	n_indep	p_i_best	t_i_best	p_i_worst	t_i_worst	eigen_max	eigen_min	eigen_min_kept	z_min	z_max	z_mean	z_sd	tmi	status	Gene	hgnc_symbol.x	max_GLCP	max_tissue	hgnc_symbol.y	gene_biotype	bonf_p	FDR_p
CHST3	2.53608e-37	34	6	3.20002e-37	Brain_Caudate_basal_ganglia	0.868153	Artery_Tibial	17.7213	1.19432e-15	0.646505	-12.748	12.3149	-2.13537	9.27191	6	0	ENSG00000122863	CHST3	0.9893	IDD_Cells_Cultured_fibroblasts	CHST3	protein_coding	4.39807e-33	4.39756e-33
SOX5	1.55383e-32	13	5	1.69999e-34	Prostate	0.18	Heart_Left_Ventricle	9.20449	2.54656e-17	0.771817	-2.94784	12.249	2.46036	3.41794	5	0	ENSG00000134532	SOX5	0.9987	IDD_Pituitary	SOX5	protein_coding	2.69465e-28	1.34717e-28
SPOCK2	1.579e-26	46	3	9.09996e-28	Skin_Not_Sun_Exposed_Suprapubic	0.1	Brain_Amygdala	25.5467	2.12311e-15	1.8094	-9.50502	10.9215	3.02054	5.53434	3	0	ENSG00000107742	SPOCK2	1.124e-05	IDD_Stomach	SPOCK2	protein_coding	2.73831e-22	9.12664e-23
SMAD3	4.89963e-17	47	9	1.2e-16	Muscle_Skeletal	0.377468	Adipose_Subcutaneous	20.9658	1.84079e-15	0.798911	-8.28311	6.22512	-1.30938	3.52351	9	0	ENSG00000166949	SMAD3	0.991	IDD_Minor_Salivary_Gland	SMAD3	protein_coding	8.49695e-13	2.12399e-13
FGFR3	6.13996e-15	45	6	8.14437e-18	Adrenal_Gland	0.91	Brain_Cerebellar_Hemisphere	27.3792	2.6449e-15	1.20011	-8.59754	4.18118	-2.58033	4.13073	6	0	ENSG00000068078	FGFR3	0.9999	IDD_Esophagus_Mucosa	FGFR3	protein_coding	1.06479e-10	2.12934e-11
C6orf106	2.63936e-14	48	4	8.18751e-16	Brain_Anterior_cingulate_cortex_BA24	0.75	Brain_Hippocampus	37.6038	9.79068e-16	1.529	-0.915365	8.05137	6.54437	1.99272	4	0	ENSG00000196821	ILRUN	0.1647	IDD_Liver	ILRUN	protein_coding	4.57718e-10	7.62776e-11
GFPT1	1.32786e-13	47	4	2.8e-14	Kidney_Cortex	0.36	Skin_Sun_Exposed_Lower_leg	28.5731	4.5276e-16	3.18656	-6.89142	7.60724	2.75454	3.04172	4	0	ENSG00000198380	GFPT1	0.5425	IDD_Small_Intestine_Terminal_Ileum	GFPT1	protein_coding	2.30278e-09	3.2893e-10
TWIST1	9.52421e-13	8	7	2.86981e-10	Artery_Tibial	0.64	Heart_Atrial_Appendage	2.55203	1.28795e-16	0.0898056	-3.17468	6.30565	0.322988	3.61238	7	0	ENSG00000122691	TWIST1	0.007044	IDD_Muscle_Skeletal	TWIST1	protein_coding	1.65169e-08	2.06437e-09
ASCC1	2.33729e-11	45	3	2.7e-12	Adrenal_Gland	0.828467	Thyroid	32.3883	8.04208e-16	2.18595	-6.99252	4.9583	-3.34812	2.76951	3	0	ENSG00000138303	ASCC1	0.0316	IDD_Heart_Atrial_Appendage	ASCC1	protein_coding	4.05332e-07	4.50317e-08
IGFBP3	3.07923e-11	45	4	1.27714e-09	Lung	0.92718	Whole_Blood	26.5136	5.65957e-16	1.10747	-6.07025	3.17468	-3.42032	2.88579	4	0	ENSG00000146674	IGFBP3	0.03789	IDD_Brain_Spinal_cord_cervical_c-1	IGFBP3	protein_coding	5.34e-07	5.33939e-08
AAK1	4.1713e-11	15	5	1.7e-11	Adrenal_Gland	0.17	Pituitary	8.87984	1.6224e-18	0.752194	-6.72971	4.62203	-3.557	3.93066	5	0	ENSG00000115977	AAK1	0.02172	IDD_Artery_Coronary	AAK1	protein_coding	7.23386e-07	6.57548e-08
ARNTL	8.48394e-11	23	4	4.80001e-12	Small_Intestine_Terminal_Ileum	0.87	Cells_Cultured_fibroblasts	16.4262	1.01767e-17	0.942541	-6.91137	6.48286	-4.34267	3.81795	4	0	ENSG00000133794	BMAL1	0.7511	IDD_Minor_Salivary_Gland	BMAL1	protein_coding	1.47128e-06	1.22593e-07
TGFA	1.43126e-10	38	6	2.15479e-15	Brain_Cortex	0.892126	Heart_Atrial_Appendage	22.5997	1.75089e-15	1.15041	-7.9321	1.28834	-0.855187	2.4897	6	0	ENSG00000163235	TGFA	0.5765	IDD_Brain_Cerebellum	TGFA	protein_coding	2.48209e-06	1.90718e-07
SNRPC	1.53982e-10	40	4	3.07528e-11	Breast_Mammary_Tissue	0.916226	Brain_Spinal_cord_cervical_c-1	24.8854	6.02736e-16	1.04746	-6.64292	1.55477	-2.88962	3.01669	4	0	ENSG00000124562	SNRPC	0.003395	IDD_Muscle_Skeletal	SNRPC	protein_coding	2.67036e-06	1.90718e-07
GDF5	2.67845e-10	5	3	1.2e-10	Brain_Anterior_cingulate_cortex_BA24	0.97	Colon_Transverse	3.16859	1.74773e-16	0.1358	0.0376083	6.43933	3.5825	3.292	3	0	ENSG00000125965	GDF5	0.9745	IDD_Testis	GDF5	protein_coding	4.64496e-06	3.09628e-07
CD79B	1.00824e-09	38	2	2.82188e-11	Pancreas	0.21	Cells_Cultured_fibroblasts	26.7441	9.69608e-16	9.60818	-6.47	6.65558	0.870342	5.3922	2	0	ENSG00000007312	CD79B	0.8905	IDD_Adrenal_Gland	CD79B	protein_coding	1.74849e-05	1.09268e-06
ANXA4	1.12522e-09	26	3	9.90001e-11	Adipose_Subcutaneous	0.347125	Esophagus_Mucosa	14.2866	5.39239e-16	3.16614	-6.46847	6.46847	-0.644995	3.7314	3	0	ENSG00000196975	ANXA4	0.06753	IDD_Brain_Cerebellar_Hemisphere	ANXA4	protein_coding	1.95137e-05	1.14773e-06
DDX42	2.04722e-09	47	2	6.40182e-10	Liver	0.77	Brain_Anterior_cingulate_cortex_BA24	34.9389	9.71682e-16	11.8298	-5.85746	6.18021	1.99552	3.18053	2	0	ENSG00000198231	DDX42	0.4259	IDD_Esophagus_Mucosa	DDX42	protein_coding	3.5503e-05	1.91807e-06
SLBP	2.10169e-09	25	5	5.6e-07	Thyroid	0.92	Brain_Cerebellar_Hemisphere	18.3361	2.28057e-18	0.768197	-4.36011	5.00452	1.64972	1.85702	5	0	ENSG00000163950	SLBP	1.072e-05	IDD_Thyroid	SLBP	protein_coding	3.64475e-05	1.91807e-06
FOXA1	3.1482e-09	27	8	2.74276e-08	Adrenal_Gland	0.67	Pancreas	13.5823	3.16667e-16	0.45916	-5.55711	4.76664	-0.9967	2.88782	8	0	ENSG00000129514	FOXA1	0.05552	IDD_Nerve_Tibial	FOXA1	protein_coding	5.45961e-05	2.70405e-06
SMARCD2	3.2748e-09	45	2	7.6127e-10	Muscle_Skeletal	0.54	Brain_Cortex	35.5867	1.18089e-15	8.438	-6.1528	6.13545	-2.29733	3.93202	2	0	ENSG00000108604	SMARCD2	0.7047	IDD_Brain_Hypothalamus	SMARCD2	protein_coding	5.67915e-05	2.70405e-06
TACC3	3.59542e-09	48	3	3.68246e-08	Adipose_Subcutaneous	0.53	Minor_Salivary_Gland	36.9982	1.08493e-15	3.48309	-5.50544	5.05604	-3.9231	2.57703	3	0	ENSG00000013810	TACC3	5.165e-05	IDD_Colon_Transverse	TACC3	protein_coding	6.23518e-05	2.73126e-06
IRF2BP1	3.68749e-09	42	4	4.19129e-13	Adipose_Visceral_Omentum	0.93	Brain_Hypothalamus	26.283	2.43516e-15	1.00255	-7.24924	0.103115	-3.99083	2.8749	4	0	ENSG00000170604	IRF2BP1	0.7703	IDD_Breast_Mammary_Tissue	IRF2BP1	protein_coding	6.39484e-05	2.73126e-06
CCDC47	3.86078e-09	40	2	5.8e-09	Brain_Substantia_nigra	0.77	Artery_Tibial	29.9561	9.80934e-16	9.09252	-5.82242	5.58197	-0.954339	2.85337	2	0	ENSG00000108588	CCDC47	0.3576	IDD_Stomach	CCDC47	protein_coding	6.69537e-05	2.73126e-06
TRIM8	3.95412e-09	29	5	1.9e-06	Ovary	0.62	Brain_Caudate_basal_ganglia	19.5289	1.25764e-15	0.728917	-2.95764	4.76378	2.43948	1.79035	5	0	ENSG00000171206	TRIM8	0.4833	IDD_Pancreas	TRIM8	protein_coding	6.85724e-05	2.73126e-06
GH1	4.09531e-09	26	4	6.5e-08	Artery_Coronary	0.52	Brain_Spinal_cord_cervical_c-1	9.21188	6.04128e-16	1.80469	0.643345	5.40447	1.28185	1.52198	4	0	ENSG00000259384	GH1	0.423	IDD_Artery_Aorta	GH1	protein_coding	7.10209e-05	2.73126e-06
GSDMC	4.72163e-09	16	6	2.1e-11	Brain_Substantia_nigra	0.71	Brain_Cortex	8.40644	1.58229e-17	0.603281	-6.6989	1.94313	-0.660066	2.04939	6	0	ENSG00000147697	GSDMC	2.591e-08	IDD_Testis	GSDMC	protein_coding	8.18826e-05	3.03234e-06
RNF212	8.54391e-09	49	5	1.70662e-11	Heart_Atrial_Appendage	0.024	Brain_Putamen_basal_ganglia	33.5161	7.21445e-16	1.96513	2.25713	6.72915	5.19438	1.18655	5	0	ENSG00000178222	RNF212	0.999	IDD_Brain_Cerebellar_Hemisphere	RNF212	protein_coding	0.000148169	5.29112e-06
ZBTB46	9.23491e-09	29	6	1.3536e-07	Muscle_Skeletal	0.49	Brain_Hypothalamus	15.2362	7.43394e-16	0.606964	-5.27144	4.14981	-1.86818	2.77625	6	0	ENSG00000130584	ZBTB46	0.4505	IDD_Esophagus_Muscularis	ZBTB46	protein_coding	0.000160152	5.52184e-06
PDE3A	1.07672e-08	24	6	4.2e-08	Spleen	0.75	Lung	17.4314	2.51752e-17	0.674206	-0.806421	5.48223	0.411614	1.80099	6	0	ENSG00000172572	PDE3A	0.9966	gene_biotype	PDE3A	protein_coding	0.000186725	6.22346e-06
TCP11	1.14016e-08	35	6	5.49999e-09	Breast_Mammary_Tissue	0.953334	Esophagus_Mucosa	18.1109	3.90343e-16	0.725051	-5.83129	1.55477	0.0403334	1.32535	6	0	ENSG00000124678	TCP11	2.568e-06	IDD_Brain_Substantia_nigra	TCP11	protein_coding	0.000197727	6.37754e-06
TTC6	1.59556e-08	14	4	2.6e-10	Brain_Hypothalamus	0.701384	Pituitary	9.56289	3.04264e-19	0.483423	-6.32093	1.12639	-4.06546	3.34122	4	0	ENSG00000139865	TTC6	0.1	IDD_Prostate	TTC6	protein_coding	0.000276703	8.64596e-06
PSMC5	1.89384e-08	49	3	5.00295e-10	Cells_Cultured_fibroblasts	0.42687	Testis	44.2421	7.9537e-16	2.24045	-6.21901	-0.794558	-5.06397	1.10276	3	0	ENSG00000087191	PSMC5	0.6768	IDD_Brain_Cerebellum	PSMC5	protein_coding	0.00032843	9.82998e-06
DNAJB12	1.92745e-08	49	3	6.14248e-10	Colon_Transverse	0.739626	Muscle_Skeletal	32.9672	3.22869e-15	1.36379	-6.18673	2.92788	-3.94576	2.85044	3	0	ENSG00000148719	DNAJB12	0	gene_biotype	DNAJB12	protein_coding	0.000334258	9.82998e-06
LIMD2	2.00508e-08	44	2	8.69693e-10	Pancreas	0.56	Brain_Substantia_nigra	31.5886	1.07115e-15	11.2522	-2.48834	6.13166	3.52143	2.35514	2	0	ENSG00000136490	LIMD2	0.3421	IDD_Brain_Cerebellar_Hemisphere	LIMD2	protein_coding	0.00034772	9.93372e-06
STRADA	2.0771e-08	49	3	7.29298e-10	Brain_Caudate_basal_ganglia	0.969352	Artery_Coronary	28.4706	9.93853e-16	6.55363	-4.11973	6.1596	2.79597	3.05007	3	0	ENSG00000266173	STRADA	0.4729	IDD_Nerve_Tibial	STRADA	protein_coding	0.000360211	1.00047e-05
TRPC4AP	2.50584e-08	42	6	1.5e-08	Brain_Cerebellar_Hemisphere	0.952611	Artery_Aorta	23.7213	3.68827e-16	0.83966	-1.85218	5.66156	0.544547	1.54527	6	0	ENSG00000100991	TRPC4AP	0.5492	IDD_Brain_Caudate_basal_ganglia	TRPC4AP	protein_coding	0.000434563	1.17436e-05
UHRF1BP1	3.07118e-08	49	1	1.0883e-14	Testis	0.00166799	Brain_Putamen_basal_ganglia	46.3455	9.36084e-16	46.3455	-7.72849	6.84274	5.09946	2.09018	1	0	ENSG00000065060	BLTP3A	0.01181	IDD_Stomach	BLTP3A	protein_coding	0.000532605	1.40143e-05
SP6	3.38009e-08	34	6	1.47859e-05	Testis	0.661841	Skin_Not_Sun_Exposed_Suprapubic	13.8871	1.03756e-15	0.655583	-3.69472	4.33185	1.18358	2.32942	6	0	ENSG00000189120	SP6	0.03433	IDD_Stomach	SP6	protein_coding	0.000586175	1.50284e-05
DDIT4	3.78235e-08	26	3	3.3e-09	Brain_Caudate_basal_ganglia	0.97	Colon_Sigmoid	23.1862	3.77303e-16	0.930803	-5.91593	5.91593	3.41159	4.50415	3	0	ENSG00000168209	DDIT4	1.222e-13	IDD_Colon_Sigmoid	DDIT4	protein_coding	0.000655935	1.63965e-05
UQCC1	4.36163e-08	42	1	5.7975e-09	Colon_Transverse	0.18	Heart_Left_Ventricle	39.3932	2.46103e-15	39.3932	-5.8225	4.31445	-5.05802	1.6508	1	0	ENSG00000101019	UQCC1	0.9653	IDD_Brain_Nucleus_accumbens_basal_ganglia	UQCC1	protein_coding	0.000756393	1.83043e-05
TMEM190	4.43357e-08	4	1	2.7e-08	Testis	6.20001e-08	Brain_Hypothalamus	3.96591	1.19639e-19	3.96591	-5.55985	5.41293	-2.7432	5.43786	1	0	ENSG00000160472	TMEM190	0.9262	IDD_Stomach	TMEM190	protein_coding	0.000768869	1.83043e-05
NFU1	6.0046e-08	49	3	2.71431e-13	Brain_Hypothalamus	0.258785	Muscle_Skeletal	32.1693	8.18032e-16	4.00011	1.12927	7.30786	4.32343	1.55266	3	0	ENSG00000169599	NFU1	0.5587	IDD_Muscle_Skeletal	NFU1	protein_coding	0.00104132	2.42139e-05
CHRDL2	7.38488e-08	24	6	3.5e-06	Brain_Anterior_cingulate_cortex_BA24	0.23	Brain_Cerebellum	14.7978	2.54134e-17	0.80452	-4.63906	2.76456	-1.23005	2.79874	6	0	ENSG00000054938	CHRDL2	0.2401	IDD_Brain_Amygdala	CHRDL2	protein_coding	0.00128069	2.91031e-05
ANAPC16	7.68184e-08	49	4	2.30487e-10	Brain_Cerebellar_Hemisphere	0.82	Brain_Amygdala	30.1196	5.513e-16	1.75123	-6.33952	2.37651	-1.12943	1.24169	4	0	ENSG00000166295	ANAPC16	1.713e-05	IDD_Kidney_Cortex	ANAPC16	protein_coding	0.00133218	2.96007e-05
SPON2	9.33656e-08	37	5	1.6e-10	Prostate	0.6	Heart_Atrial_Appendage	20.1859	3.03125e-16	0.800719	-6.39552	2.79438	-1.6158	2.18128	5	0	ENSG00000159674	SPON2	0.9922	IDD_Small_Intestine_Terminal_Ileum	SPON2	protein_coding	0.00161915	3.51948e-05
TRAPPC2L	1.02811e-07	33	6	5.80001e-06	Brain_Caudate_basal_ganglia	0.62	Skin_Sun_Exposed_Lower_leg	15.913	1.16773e-15	0.654497	-4.08992	4.53355	-0.348327	2.67642	6	0	ENSG00000167515	TRAPPC2L	0.03339	IDD_Minor_Salivary_Gland	TRAPPC2L	protein_coding	0.00178296	3.79309e-05
SLC25A21	1.15551e-07	31	2	7.43258e-10	Pancreas	0.38	Colon_Transverse	25.9885	8.64517e-16	4.08342	-5.77933	6.15659	-3.34921	3.97592	2	0	ENSG00000183032	SLC25A21	0.01697	IDD_Breast_Mammary_Tissue	SLC25A21	protein_coding	0.00200388	4.17427e-05
COL11A1	1.27348e-07	17	6	3.8e-09	Adipose_Visceral_Omentum	0.86	Artery_Aorta	7.42306	8.28858e-19	0.330557	-5.89267	4.37759	0.610929	3.4638	6	0	ENSG00000060718	COL11A1	0.2056	IDD_Brain_Nucleus_accumbens_basal_ganglia	COL11A1	protein_coding	0.00220847	4.50655e-05
PLEKHA1	1.5122e-07	48	6	8.68764e-07	Thyroid	0.994069	Minor_Salivary_Gland	26.8688	1.79248e-15	0.904241	-4.58546	4.91925	0.0530057	2.24711	6	0	ENSG00000107679	PLEKHA1	0.05715	IDD_Adrenal_Gland	PLEKHA1	protein_coding	0.00262246	5.24431e-05
MYPOP	1.56327e-07	29	4	2.5e-08	Adrenal_Gland	0.398971	Heart_Left_Ventricle	21.9082	3.80754e-16	1.00106	-5.57327	5.36986	-0.251562	2.49234	4	0	ENSG00000176182	MYPOP	0.5563	IDD_Adipose_Visceral_Omentum	MYPOP	protein_coding	0.00271102	5.31511e-05
TMEM129	1.81215e-07	49	3	5.19369e-07	Brain_Spinal_cord_cervical_c-1	0.82425	Brain_Nucleus_accumbens_basal_ganglia	39.2597	5.27972e-16	2.54458	-5.01902	1.93492	-2.99182	1.493	3	0	ENSG00000168936	TMEM129	5.244e-05	IDD_Brain_Nucleus_accumbens_basal_ganglia	TMEM129	protein_coding	0.00314263	6.04282e-05
NT5C2	2.68428e-07	48	5	2.26445e-10	Brain_Hippocampus	0.92	Heart_Atrial_Appendage	23.4513	5.33368e-16	3.22596	-6.34224	3.1524	-2.12962	2.56144	5	0	ENSG00000076685	NT5C2	0.1821	IDD_Vagina	NT5C2	protein_coding	0.00465508	8.78216e-05
CSH2	2.73914e-07	4	3	1.6176e-08	Brain_Cerebellar_Hemisphere	0.0440255	Pituitary	3.11352	0.0226622	0.152555	2.01385	5.6486	4.6244	1.7482	3	0	ENSG00000213218	CSH2	0.2679	IDD_Brain_Caudate_basal_ganglia	CSH2	protein_coding	0.00475022	8.79568e-05
RHOC	3.04719e-07	28	7	0.00013	Brain_Anterior_cingulate_cortex_BA24	0.663568	Heart_Atrial_Appendage	12.5403	5.42158e-16	0.452224	-3.51485	3.82646	-0.196413	2.56465	7	0	ENSG00000155366	RHOC	0.4282	IDD_Adipose_Visceral_Omentum	RHOC	protein_coding	0.00528443	9.60695e-05
VWA7	3.81783e-07	48	8	5.12058e-06	Small_Intestine_Terminal_Ileum	0.931583	Brain_Hippocampus	15.7583	6.89697e-16	0.988612	-4.55979	3.09023	-1.61626	1.74863	8	0	ENSG00000204396	VWA7	0.004036	IDD_Ovary	VWA7	protein_coding	0.00662089	0.000118216
MBNL1	3.95005e-07	34	5	8.71671e-06	Artery_Tibial	0.92	Skin_Not_Sun_Exposed_Suprapubic	25.5374	8.09071e-16	1.02595	-4.44678	3.56061	-2.01028	2.61803	5	0	ENSG00000152601	MBNL1	0.2726	IDD_Heart_Atrial_Appendage	MBNL1	protein_coding	0.00685017	0.000120165
MIPOL1	4.11437e-07	47	4	3.29053e-09	Esophagus_Muscularis	0.92	Brain_Anterior_cingulate_cortex_BA24	27.1184	9.74434e-16	1.02806	-5.91641	5.60888	-2.18813	2.7162	4	0	ENSG00000151338	MIPOL1	0.00505	gene_biotype	MIPOL1	protein_coding	0.00713514	0.000123005
MRPL52	4.61457e-07	43	5	4.36752e-07	Thyroid	0.77	Brain_Amygdala	29.5024	7.15404e-16	1.08899	-3.97532	5.0522	2.9421	2.0041	5	0	ENSG00000172590	MRPL52	0.9339	IDD_Pancreas	MRPL52	protein_coding	0.00800258	0.000135621
HTRA1	5.86541e-07	44	8	8.2981e-08	Muscle_Skeletal	0.96	Adipose_Visceral_Omentum	20.4136	9.77852e-16	0.916267	-2.12007	5.36052	2.12167	2.17787	8	0	ENSG00000166033	HTRA1	0.2734	IDD_Minor_Salivary_Gland	HTRA1	protein_coding	0.0101718	0.00016951
AKR1A1	5.9747e-07	44	3	5.37391e-08	Esophagus_Muscularis	0.877955	Thyroid	31.6879	6.0175e-16	3.83593	-4.89441	5.43847	0.437522	4.17468	3	0	ENSG00000117448	AKR1A1	0.9547	IDD_Pancreas	AKR1A1	protein_coding	0.0103613	0.000169838
CNNM2	6.85989e-07	36	3	1.8e-07	Artery_Aorta	0.81	Breast_Mammary_Tissue	18.6905	5.59468e-16	5.04039	-5.21889	5.21889	0.00257012	4.02053	3	0	ENSG00000148842	CNNM2	0.3829	IDD_Artery_Coronary	CNNM2	protein_coding	0.0118964	0.000191856
ADAMTSL3	7.16537e-07	44	8	4.4e-09	Brain_Spinal_cord_cervical_c-1	0.944247	Liver	16.7616	1.22986e-15	0.56018	-2.82016	5.86841	1.82234	1.71623	8	0	ENSG00000156218	ADAMTSL3	0.9812	IDD_Brain_Nucleus_accumbens_basal_ganglia	ADAMTSL3	protein_coding	0.0124262	0.000197218
CTDSP2	9.3849e-07	14	2	1.4e-07	Adipose_Visceral_Omentum	0.047	Brain_Cerebellum	12.8336	3.7597e-17	1.1664	1.9863	5.26525	4.97038	0.88819	2	0	ENSG00000175215	CTDSP2	0.7047	IDD_Adrenal_Gland	CTDSP2	protein_coding	0.0162753	0.000254272
MMACHC	1.2391e-06	47	2	3.07608e-07	Skin_Not_Sun_Exposed_Suprapubic	0.174916	Artery_Coronary	25.1373	6.66053e-16	21.5731	-5.11872	3.41475	-2.54725	2.84511	2	0	ENSG00000132763	MMACHC	0.8049	IDD_Breast_Mammary_Tissue	MMACHC	protein_coding	0.0214886	0.000326749
FTSJ3	1.24368e-06	48	2	2.1e-07	Ovary	0.14	Brain_Caudate_basal_ganglia	44.9431	1.14752e-15	3.05137	-5.19026	1.47579	-4.73171	1.62142	2	0	ENSG00000108592	FTSJ3	0.04588	IDD_Artery_Tibial	FTSJ3	protein_coding	0.0215679	0.000326749
AS3MT	1.37635e-06	49	3	0.000683518	Pancreas	0.928276	Cells_EBV-transformed_lymphocytes	42.7861	1.14394e-15	1.9283	-3.39611	1.43953	-0.627425	1.09251	3	0	ENSG00000214435	AS3MT	0.2326	IDD_Thyroid	AS3MT	protein_coding	0.0238686	0.000356207
GPANK1	1.54644e-06	46	7	7.17826e-05	Lung	1	Adrenal_Gland	16.0515	1.54107e-15	1.74945	-3.9703	2.90254	-0.705801	1.98472	7	0	ENSG00000204438	GPANK1	0.02534	IDD_Adipose_Subcutaneous	GPANK1	protein_coding	0.0268184	0.000394342
ARFRP1	1.75424e-06	36	1	6.39999e-07	Brain_Anterior_cingulate_cortex_BA24	1.12638e-05	Artery_Tibial	35.2948	1.09932e-15	35.2948	-4.73413	4.97874	4.47038	1.57997	1	0	ENSG00000101246	ARFRP1	0.0912	IDD_Brain_Amygdala	ARFRP1	protein_coding	0.0304221	0.000440849
INA	2.00274e-06	12	3	6.4e-06	Brain_Cortex	0.0039	Artery_Tibial	9.92721	7.89019e-18	0.768182	-4.51272	4.17347	-1.60802	3.8582	3	0	ENSG00000148798	INA	0.09431	IDD_Brain_Cerebellum	INA	protein_coding	0.0347315	0.000496107
NQO1	2.16833e-06	29	5	2e-06	Brain_Nucleus_accumbens_basal_ganglia	0.983169	Prostate	18.0545	7.8413e-16	0.757415	-4.75342	1.43953	0.320056	1.06995	5	0	ENSG00000181019	NQO1	0.7412	IDD_Brain_Hypothalamus	NQO1	protein_coding	0.0376031	0.00052956
FOXL1	2.46957e-06	33	6	1.1e-07	Brain_Anterior_cingulate_cortex_BA24	0.676067	Brain_Cerebellar_Hemisphere	18.6751	1.26149e-15	0.635689	-3.95355	5.30938	1.3664	2.35123	6	0	ENSG00000176678	FOXL1	0.423	IDD_Thyroid	FOXL1	protein_coding	0.0428273	0.000594756
RAB18	2.59258e-06	6	4	0.00081	Artery_Tibial	0.12	Nerve_Tibial	3.24785	2.05744e-16	0.4914	-1.78046	3.34935	0.422662	2.4842	4	0	ENSG00000099246	RAB18	1.835e-07	IDD_Testis	RAB18	protein_coding	0.0449605	0.000615827
ZC3HC1	2.69943e-06	31	5	8.31403e-08	Brain_Cortex	0.54	Artery_Tibial	25.3942	6.79994e-16	0.848933	-5.36018	0.612813	-4.81549	1.21519	5	0	ENSG00000091732	ZC3HC1	0.8009	IDD_Nerve_Tibial	ZC3HC1	protein_coding	0.0468135	0.000632542
ANTXR1	2.89081e-06	40	3	4.63003e-07	Nerve_Tibial	0.574922	Brain_Nucleus_accumbens_basal_ganglia	33.7309	6.33584e-16	1.33925	-3.56617	5.04104	0.244341	1.65537	3	0	ENSG00000169604	ANTXR1	0.0003958	IDD_Testis	ANTXR1	protein_coding	0.0501324	0.000668355
PAX9	2.94501e-06	22	4	1.4e-06	Pancreas	0.26	Brain_Nucleus_accumbens_basal_ganglia	14.1176	1.79038e-18	0.980435	-1.12639	4.825	1.501	1.12198	4	0	ENSG00000198807	PAX9	0.0005099	IDD_Ovary	PAX9	protein_coding	0.0510724	0.000671928
SLC2A4RG	3.13288e-06	47	4	2.25027e-08	Brain_Cerebellar_Hemisphere	0.83214	Artery_Aorta	27.1253	5.515e-16	1.00456	-5.18277	5.59157	0.138353	2.91975	4	0	ENSG00000125520	SLC2A4RG	0.05709	IDD_Adipose_Subcutaneous	SLC2A4RG	protein_coding	0.0543304	0.000705508
BAG6	3.29562e-06	46	4	9.8e-05	Testis	0.995252	Spleen	33.1304	7.4749e-16	1.19977	-3.89549	3.89549	-0.124279	1.45507	4	0	ENSG00000204463	BAG6	0.02381	IDD_Brain_Frontal_Cortex_BA9	BAG6	protein_coding	0.0571527	0.000723496
ZNF260	3.2962e-06	48	3	0.000391159	Brain_Spinal_cord_cervical_c-1	0.86323	Brain_Anterior_cingulate_cortex_BA24	41.0389	5.72148e-16	3.02363	-3.52719	3.54598	1.18748	1.68069	3	0	ENSG00000254004	ZNF260	0.8471	IDD_Adipose_Subcutaneous	ZNF260	protein_coding	0.0571628	0.000723496
TNFRSF6B	3.35771e-06	45	8	2.81e-07	Colon_Transverse	0.93	Thyroid	17.9789	5.1106e-16	0.868935	-5.13576	4.27633	-2.07155	2.14332	8	0	ENSG00000243509	TNFRSF6B	0.04048	IDD_Liver	TNFRSF6B	protein_coding	0.0582294	0.000725673
MST1	3.38982e-06	48	7	1.57054e-06	Skin_Sun_Exposed_Lower_leg	0.916847	Liver	28.7155	4.4871e-16	1.15231	-4.80204	2.7114	-2.00872	1.75562	7	0	ENSG00000173531	MST1	0.311	IDD_Muscle_Skeletal	MST1	protein_coding	0.0587863	0.000725673
NANOS2	3.5798e-06	9	3	3.83843e-07	Brain_Substantia_nigra	0.78	Brain_Frontal_Cortex_BA9	6.72604	1.30538e-17	0.787591	-2.90141	5.0768	3.07617	2.9137	3	0	ENSG00000188425	NANOS2	0.5604	IDD_Stomach	NANOS2	protein_coding	0.0620809	0.000756997
SULF1	3.73119e-06	29	6	5.7e-07	Brain_Putamen_basal_ganglia	0.74584	Uterus	13.49	1.15108e-15	1.33206	-1.43953	5.00111	1.93672	1.6709	6	0	ENSG00000137573	SULF1	0.9494	IDD_Minor_Salivary_Gland	SULF1	protein_coding	0.0647063	0.000779504
PRDX1	4.245e-06	48	3	1.68131e-07	Brain_Cerebellum	0.982207	Artery_Tibial	29.9702	1.18999e-15	5.5785	-5.23151	4.6189	-0.173139	2.71055	3	0	ENSG00000117450	PRDX1	0.6775	IDD_Muscle_Skeletal	PRDX1	protein_coding	0.0736169	0.000861994
WBP1L	4.26859e-06	45	6	1.15553e-06	Ovary	0.790996	Brain_Cerebellar_Hemisphere	21.2755	1.98885e-15	0.753436	-1.84546	4.86311	1.5604	1.6724	6	0	ENSG00000166272	WBP1L	0.265	IDD_Minor_Salivary_Gland	WBP1L	protein_coding	0.0740258	0.000861994
RNF5	4.29233e-06	47	4	9.54569e-08	Spleen	0.908074	Brain_Anterior_cingulate_cortex_BA24	37.7987	1.08967e-15	1.55331	-5.33517	1.3021	-4.22718	1.29465	4	0	ENSG00000204308	RNF5	0.8771	IDD_Esophagus_Mucosa	RNF5	protein_coding	0.0744377	0.000861994
CILP2	4.36446e-06	45	1	2.8e-06	Brain_Frontal_Cortex_BA9	0.250366	Thyroid	43.2324	2.40231e-15	43.2324	-4.68497	4.68497	-3.4275	2.9653	1	0	ENSG00000160161	CILP2	0.6937	IDD_Brain_Substantia_nigra	CILP2	protein_coding	0.0756885	0.000861994
TSSK6	4.37459e-06	48	1	4.2e-06	Brain_Hippocampus	5e-06	Stomach	47.9718	1.52567e-15	47.9718	-4.60123	4.59153	-4.40008	1.32547	1	0	ENSG00000178093	TSSK6	0.6954	IDD_Adipose_Visceral_Omentum	TSSK6	protein_coding	0.0758642	0.000861994
DMAP1	4.49322e-06	41	4	2.9e-06	Esophagus_Gastroesophageal_Junction	0.837423	Cells_Cultured_fibroblasts	25.3747	1.03754e-15	0.865168	-4.67778	3.45514	-0.06629	2.65245	4	0	ENSG00000178028	DMAP1	0.3988	IDD_Cells_EBV-transformed_lymphocytes	DMAP1	protein_coding	0.0779214	0.000875421
IL11	4.67909e-06	26	6	1.00096e-07	Lung	0.68398	Esophagus_Gastroesophageal_Junction	16.3662	4.31686e-16	0.610636	-5.32655	-0.407038	-3.6147	1.36735	6	0	ENSG00000095752	IL11	0.9877	IDD_Breast_Mammary_Tissue	IL11	protein_coding	0.0811448	0.000901504
CCDC163	4.9814e-06	48	2	1.47177e-05	Brain_Spinal_cord_cervical_c-1	0.028	Artery_Aorta	46.3561	1.39605e-15	1.64394	-4.33287	-2.19729	-2.69699	0.725911	2	0	ENSG00000280670	CCDC163	0.9071	IDD_Esophagus_Muscularis	CCDC163	protein_coding	0.0863875	0.000949204
GAS1	5.4802e-06	35	3	8.99999e-07	Brain_Nucleus_accumbens_basal_ganglia	0.309433	Brain_Amygdala	27.38	2.09113e-15	1.09967	-4.91233	2.36562	0.890527	2.15278	3	0	ENSG00000180447	GAS1	0.2136	IDD_Brain_Hypothalamus	GAS1	protein_coding	0.0950377	0.0010329
LTA	5.68266e-06	38	6	4.3e-05	Esophagus_Muscularis	0.85972	Brain_Nucleus_accumbens_basal_ganglia	17.5605	2.67904e-16	1.09562	-4.09074	2.43238	-0.542077	1.97562	6	0	ENSG00000226979	LTA	0.0814	IDD_Muscle_Skeletal	LTA	protein_coding	0.0985487	0.00105954
SCRN2	6.00911e-06	49	3	2.36634e-07	Cells_Cultured_fibroblasts	0.162602	Brain_Cerebellum	42.5761	4.19308e-15	1.7538	-5.16798	-1.39637	-3.94685	0.828666	3	0	ENSG00000141295	SCRN2	0.01089	IDD_Brain_Hippocampus	SCRN2	protein_coding	0.10421	0.00110666
TESK2	6.06304e-06	49	3	3.4175e-07	Esophagus_Mucosa	0.983926	Adipose_Visceral_Omentum	26.2931	5.26637e-16	4.98034	-5.09883	3.3275	-3.08361	2.21354	3	0	ENSG00000070759	TESK2	0.8718	IDD_Ovary	TESK2	protein_coding	0.105145	0.00110666
AKR1C1	6.26814e-06	46	4	3.31219e-07	Cells_Cultured_fibroblasts	0.892957	Adrenal_Gland	27.2367	1.81154e-15	1.26579	-4.71673	5.10476	2.15868	2.57324	4	0	ENSG00000187134	AKR1C1	0.9172	IDD_Brain_Cerebellar_Hemisphere	AKR1C1	protein_coding	0.108702	0.00113218
TSFM	6.48315e-06	49	1	5.4e-06	Muscle_Skeletal	7.80001e-06	Testis	48.8351	1.32991e-15	48.8351	-4.49675	4.54862	4.31892	1.28574	1	0	ENSG00000123297	TSFM	0.424	IDD_Brain_Hypothalamus	TSFM	protein_coding	0.112431	0.0011517
METTL21B	6.52823e-06	48	1	1.3e-06	Testis	1.95685e-05	Brain_Cerebellar_Hemisphere	47.5264	8.98674e-16	47.5264	-4.83975	-4.26976	-4.48716	0.0747565	1	0	ENSG00000123427	EEF1AKMT3	0.1904	IDD_Breast_Mammary_Tissue	EEF1AKMT3	protein_coding	0.113213	0.0011517
COLGALT2	6.57547e-06	46	8	5.6477e-09	Colon_Sigmoid	0.54	Nerve_Tibial	21.3221	7.20576e-16	0.77465	-3.70667	5.82687	3.22248	1.91541	8	0	ENSG00000198756	COLGALT2	0.8571	IDD_Brain_Cerebellar_Hemisphere	COLGALT2	protein_coding	0.114032	0.0011517
AGER	6.72991e-06	45	3	1.6932e-07	Brain_Caudate_basal_ganglia	0.56	Brain_Anterior_cingulate_cortex_BA24	35.985	9.60765e-16	2.17845	0.582842	5.23021	4.15367	1.33271	3	0	ENSG00000204305	AGER	0.9383	IDD_Colon_Transverse	AGER	protein_coding	0.11671	0.00116697
METTL1	7.35992e-06	34	1	7.5e-06	Artery_Coronary	0.0728842	Uterus	33.0092	1.8997e-15	33.0092	-4.47898	4.47898	2.71368	3.54564	1	0	ENSG00000037897	METTL1	0.1988	IDD_Brain_Anterior_cingulate_cortex_BA24	METTL1	protein_coding	0.127636	0.00126357
ANKS1A	7.58018e-06	48	8	0.00143617	Esophagus_Gastroesophageal_Junction	0.82	Thyroid	16.3368	3.28636e-16	0.564377	-3.18728	1.66456	0.201261	1.24584	8	0	ENSG00000064999	ANKS1A	0.0006094	IDD_Brain_Cortex	ANKS1A	protein_coding	0.131456	0.00128863
NICN1	8.21434e-06	47	3	0.000135286	Brain_Hypothalamus	0.834275	Brain_Hippocampus	38.7328	6.17024e-16	1.60154	-3.81663	3.58372	-1.57279	1.69092	3	0	ENSG00000145029	NICN1	0.01806	IDD_Adipose_Subcutaneous	NICN1	protein_coding	0.142453	0.00138288
CLEC18A	8.39811e-06	45	2	7.21103e-07	Adipose_Subcutaneous	0.28	Testis	39.3347	3.87305e-15	3.64282	-4.95559	-1.08032	-3.85542	0.92313	2	0	ENSG00000157322	CLEC18A	0.8906	IDD_Nerve_Tibial	CLEC18A	protein_coding	0.14564	0.00140022
AMPD1	8.67059e-06	29	2	1.91118e-06	Muscle_Skeletal	0.465312	Artery_Coronary	27.8733	3.42172e-16	0.995431	-4.7626	1.12639	-1.16043	0.811094	2	0	ENSG00000116748	AMPD1	0.8541	IDD_Minor_Salivary_Gland	AMPD1	protein_coding	0.150365	0.00143189
FAM53A	8.92425e-06	49	5	6.55877e-07	Pituitary	0.716397	Brain_Spinal_cord_cervical_c-1	24.026	1.62653e-15	1.1645	-4.18915	4.97399	-0.418923	2.69542	5	0	ENSG00000174137	FAM53A	2.539e-05	IDD_Stomach	FAM53A	protein_coding	0.154764	0.00145987
MICU1	9.62855e-06	42	1	7.62583e-10	Skin_Sun_Exposed_Lower_leg	0.0317513	Whole_Blood	39.3575	6.46445e-16	39.3575	-6.15253	4.25398	-1.26926	4.19423	1	0	ENSG00000107745	MICU1	0.001914	IDD_Brain_Nucleus_accumbens_basal_ganglia	MICU1	protein_coding	0.166978	0.0015534
RBM22	9.6919e-06	5	4	0.00012	Brain_Putamen_basal_ganglia	0.15	Cells_Cultured_fibroblasts	2.10304	2.8527e-17	0.718708	-1.43953	3.84613	2.31541	2.21583	4	0	ENSG00000086589	RBM22	0.1225	IDD_Brain_Nucleus_accumbens_basal_ganglia	RBM22	protein_coding	0.168077	0.0015534
TNXB	9.76477e-06	28	4	0.000112904	Spleen	0.77509	Adrenal_Gland	23.7999	2.20191e-15	0.835273	-3.86104	3.03567	-2.62787	1.37913	4	0	ENSG00000168477	TNXB	0.01148	IDD_Small_Intestine_Terminal_Ileum	TNXB	protein_coding	0.169341	0.0015534
RIMBP3	9.9771e-06	2	2	3.66629e-06	Testis	0.3	Brain_Cortex	1.04891	0.951095	0.951095	-1.03643	4.62946	1.79651	4.00639	2	0	ENSG00000275793	RIMBP3	0.8423	IDD_Stomach	RIMBP3	protein_coding	0.173023	0.00156204
ZNF567	9.99924e-06	43	2	1.01242e-06	Esophagus_Muscularis	0.258842	Brain_Hippocampus	36.2173	5.35071e-16	6.66147	-4.59633	4.88921	3.9023	2.06572	2	0	ENSG00000189042	ZNF567	0.8104	IDD_Muscle_Skeletal	ZNF567	protein_coding	0.173407	0.00156204
USMG5	1.02578e-05	28	3	9.2e-07	Adrenal_Gland	0.043	Prostate	24.1602	2.99395e-16	1.80222	-2.02371	4.90802	4.37263	1.40639	3	0	ENSG00000173915	ATP5MK	0.03542	IDD_Minor_Salivary_Gland	ATP5MK	protein_coding	0.17789	0.00158812
TMEM238	1.06949e-05	42	7	0.00195099	Brain_Anterior_cingulate_cortex_BA24	0.9	Liver	19.1133	7.07556e-16	0.708686	-2.99998	3.09759	1.21929	1.52652	7	0	ENSG00000233493	TMEM238	0.2325	gene_biotype	TMEM238	protein_coding	0.185471	0.00164115
ITGA2	1.08724e-05	42	8	5.99279e-07	Pituitary	0.92	Colon_Sigmoid	21.1283	8.26134e-16	0.733511	-4.99145	2.19729	-2.81895	1.79557	8	0	ENSG00000164171	ITGA2	0.8687	IDD_Minor_Salivary_Gland	ITGA2	protein_coding	0.188549	0.00165375
FNIP2	1.11099e-05	47	2	1.98727e-06	Brain_Caudate_basal_ganglia	0.057	Adipose_Subcutaneous	38.0296	1.21664e-15	8.66772	-4.75472	-1.90331	-4.1983	0.847241	2	0	ENSG00000052795	FNIP2	0.4731	IDD_Nerve_Tibial	FNIP2	protein_coding	0.192668	0.00166648
CHSY1	1.11483e-05	17	7	5.19188e-06	Pancreas	0.577599	Nerve_Tibial	10.6267	3.83722e-17	0.404862	-4.55688	1.72633	-1.42672	2.25284	7	0	ENSG00000131873	CHSY1	0.0258	IDD_Brain_Cerebellar_Hemisphere	CHSY1	protein_coding	0.193334	0.00166648
MKX	1.1527e-05	15	5	2.6e-08	Adipose_Visceral_Omentum	0.982133	Cells_Cultured_fibroblasts	7.39498	2.2162e-19	0.540071	-5.56644	3.96345	-0.490256	2.15762	5	0	ENSG00000150051	MKX	0.0009136	IDD_Testis	MKX	protein_coding	0.199901	0.00170835
SSSCA1	1.21074e-05	19	4	3.0765e-05	Testis	0.047	Brain_Anterior_cingulate_cortex_BA24	15.1434	5.66066e-17	0.597966	-4.16773	4.11932	0.846986	3.4238	4	0	ENSG00000173465	ZNRD2	0.1698	IDD_Minor_Salivary_Gland	ZNRD2	protein_coding	0.209967	0.00177422
RPL28	1.2176e-05	48	1	8.11695e-08	Adipose_Visceral_Omentum	0.84408	Brain_Cerebellum	45.6911	1.50463e-15	45.6911	-0.568052	5.36451	4.20032	0.987085	1	0	ENSG00000108107	RPL28	0.9366	IDD_Brain_Amygdala	RPL28	protein_coding	0.211156	0.00177422
CYB561	1.24984e-05	43	2	2.27804e-06	Artery_Aorta	0.11	Brain_Spinal_cord_cervical_c-1	33.1667	6.21635e-16	7.80471	-4.04083	4.72705	3.59027	1.79186	2	0	ENSG00000008283	CYB561	0.3292	IDD_Muscle_Skeletal	CYB561	protein_coding	0.216748	0.00180602
CYP27B1	1.31077e-05	37	1	1.3e-05	Adrenal_Gland	0.96	Brain_Hippocampus	36.0134	1.37192e-15	36.0134	-4.36011	4.36011	3.76955	2.09914	1	0	ENSG00000111012	CYP27B1	0.6124	IDD_Cells_EBV-transformed_lymphocytes	CYP27B1	protein_coding	0.227313	0.00187841
AVIL	1.32205e-05	36	2	4.8e-07	Brain_Cerebellar_Hemisphere	0.0454403	Testis	34.0482	1.55058e-15	1.41676	-5.03414	-2.00056	-4.49497	0.445011	2	0	ENSG00000135407	AVIL	0.5263	IDD_Adrenal_Gland	AVIL	protein_coding	0.229269	0.00187904
COG4	1.39082e-05	44	5	3e-05	Brain_Cerebellar_Hemisphere	0.716106	Cells_Cultured_fibroblasts	29.1172	4.51609e-16	1.04577	-4.17347	2.13613	-2.47004	1.14807	5	0	ENSG00000103051	COG4	0.1474	IDD_Artery_Aorta	COG4	protein_coding	0.241196	0.00196072
NELFE	1.48469e-05	42	4	8.8905e-07	Spleen	0.19	Whole_Blood	29.206	9.93509e-16	1.04937	-4.91473	2.19729	-1.70826	1.66234	4	0	ENSG00000204356	NELFE	0.01207	IDD_Small_Intestine_Terminal_Ileum	NELFE	protein_coding	0.257476	0.00206675
TEX29	1.48987e-05	46	7	6.70688e-05	Brain_Caudate_basal_ganglia	0.955495	Prostate	25.3347	2.38309e-15	0.845444	-1.73354	3.98645	0.600283	1.53122	7	0	ENSG00000153495	TEX29	0.09108	IDD_Brain_Hypothalamus	TEX29	protein_coding	0.258373	0.00206675
NDUFA13	1.63389e-05	29	2	4.4e-06	Brain_Cerebellum	0.035	Whole_Blood	27.3587	2.02375e-15	1.6413	-4.59153	4.59153	-0.578085	4.40927	2	0	ENSG00000186010	NDUFA13	0.6057	IDD_Liver	NDUFA13	protein_coding	0.283349	0.00222806
MMP14	1.64128e-05	35	5	1.8e-06	Brain_Hippocampus	0.47	Kidney_Cortex	18.955	7.3135e-16	0.937614	-2.45726	4.77467	0.827645	2.39505	5	0	ENSG00000157227	MMP14	0.394	IDD_Colon_Sigmoid	MMP14	protein_coding	0.284631	0.00222806
FOXD1	1.6566e-05	37	4	1.57743e-06	Adipose_Visceral_Omentum	0.926859	Cells_Cultured_fibroblasts	29.8627	1.92098e-15	1.00202	-4.80117	2.87036	-1.11238	2.68139	4	0	ENSG00000251493	FOXD1	0.1127	gene_biotype	FOXD1	protein_coding	0.287287	0.00222806
CALHM1	1.65756e-05	15	3	1.28108e-06	Adrenal_Gland	0.25	Artery_Aorta	12.5699	2.92039e-17	0.679387	-4.84267	2.93832	0.332655	1.95156	3	0	ENSG00000185933	CALHM1	0.008512	IDD_Adipose_Visceral_Omentum	CALHM1	protein_coding	0.287454	0.00222806
SLC38A11	1.74998e-05	37	7	3.69844e-08	Brain_Substantia_nigra	0.88	Brain_Hippocampus	20.7294	2.15624e-16	0.772187	-5.50468	1.47579	-0.812882	1.15232	7	0	ENSG00000169507	SLC38A11	0.6812	IDD_Brain_Spinal_cord_cervical_c-1	SLC38A11	protein_coding	0.303482	0.00233421
AHNAK2	1.78892e-05	45	4	3.73929e-06	Brain_Amygdala	0.0175232	Breast_Mammary_Tissue	23.9828	2.16004e-15	1.05095	-4.62537	4.41717	1.93577	2.8255	4	0	ENSG00000185567	AHNAK2	0.4629	IDD_Brain_Cerebellar_Hemisphere	AHNAK2	protein_coding	0.310235	0.00235802
ZNF461	1.79503e-05	31	2	4.70271e-06	Skin_Not_Sun_Exposed_Suprapubic	0.22	Brain_Cerebellar_Hemisphere	24.816	1.33594e-15	5.54081	-4.57763	4.57334	-1.88113	3.61803	2	0	ENSG00000197808	ZNF461	0.6585	IDD_Minor_Salivary_Gland	ZNF461	protein_coding	0.311295	0.00235802
ZGPAT	1.9029e-05	30	3	8.19405e-07	Brain_Anterior_cingulate_cortex_BA24	0.27	Brain_Hypothalamus	20.7152	1.31012e-15	0.933782	-4.73413	4.93069	1.57722	3.79942	3	0	ENSG00000197114	ZGPAT	0.04528	IDD_Adrenal_Gland	ZGPAT	protein_coding	0.33	0.00247513
TSHB	1.91273e-05	10	4	0.00025	Prostate	0.717273	Colon_Sigmoid	7.12321	2.05817e-16	0.266191	-1.17499	3.66226	0.232295	1.59967	4	0	ENSG00000134200	TSHB	0.1887	IDD_Adrenal_Gland	TSHB	protein_coding	0.331705	0.00247513
CDK4	2.1813e-05	9	3	3.29755e-07	Nerve_Tibial	0.63	Liver	4.61328	1.33043e-19	1.30027	-5.1056	-0.481727	-2.88595	1.86876	3	0	ENSG00000135446	CDK4	0.5713	IDD_Muscle_Skeletal	CDK4	protein_coding	0.378282	0.00279675
BTBD16	2.19353e-05	45	5	1.16433e-06	Muscle_Skeletal	0.938837	Pituitary	30.111	2.9505e-15	2.05401	-4.86161	3.91092	-2.95188	2.11651	5	0	ENSG00000138152	BTBD16	0.7977	IDD_Brain_Anterior_cingulate_cortex_BA24	BTBD16	protein_coding	0.380402	0.00279675
COLEC10	2.36402e-05	18	6	0.00014	Brain_Cortex	0.611601	Lung	12.1533	6.09033e-17	0.643657	-3.80817	2.50122	0.700961	2.32454	6	0	ENSG00000184374	COLEC10	0.02489	IDD_Colon_Sigmoid	COLEC10	protein_coding	0.409968	0.00299212
DDX39B	2.41066e-05	46	8	0.00016	Lung	0.97	Brain_Anterior_cingulate_cortex_BA24	21.5466	1.66322e-15	0.851669	-2.43238	3.77501	0.118058	1.85421	8	0	ENSG00000198563	DDX39B	0.08422	IDD_Minor_Salivary_Gland	DDX39B	protein_coding	0.418056	0.00302904
MCU	2.55079e-05	36	1	1.9e-05	Brain_Cerebellum	0.1	Brain_Caudate_basal_ganglia	34.9741	8.37587e-16	34.9741	-4.27633	4.224	-0.398377	4.20663	1	0	ENSG00000156026	MCU	0	gene_biotype	MCU	protein_coding	0.442358	0.00318207
RTEL1	2.62089e-05	46	4	2.71786e-06	Uterus	0.829726	Brain_Cerebellum	31.8059	3.12372e-15	1.65536	-4.26489	4.69107	2.65003	1.97711	4	0	ENSG00000258366	RTEL1	0.02043	gene_biotype	RTEL1	protein_coding	0.454515	0.00324616
COL27A1	2.78149e-05	33	12	5.4e-06	Colon_Sigmoid	0.82	Brain_Frontal_Cortex_BA9	11.3798	1.00245e-15	0.49594	-4.28858	4.54862	2.04026	2.23206	12	0	ENSG00000196739	COL27A1	0.634	IDD_Colon_Sigmoid	COL27A1	protein_coding	0.482366	0.00342064
TNFRSF11B	2.99018e-05	46	7	0.00038	Artery_Tibial	0.71	Artery_Coronary	24.5013	9.66521e-16	1.18377	-2.86391	3.5536	0.572172	2.00352	7	0	ENSG00000164761	TNFRSF11B	0.1624	IDD_Muscle_Skeletal	TNFRSF11B	protein_coding	0.518556	0.00362868
LIME1	3.00524e-05	48	3	4.81754e-07	Brain_Caudate_basal_ganglia	0.87	Kidney_Cortex	34.6362	1.55605e-15	2.04692	-5.03344	3.80202	-1.85052	2.01569	3	0	ENSG00000203896	LIME1	0.09413	IDD_Minor_Salivary_Gland	LIME1	protein_coding	0.521168	0.00362868
YJEFN3	3.01344e-05	41	3	4e-06	Uterus	0.297475	Brain_Cerebellum	33.8354	1.07572e-15	1.88132	-1.65957	4.61138	3.43197	1.2966	3	0	ENSG00000250067	YJEFN3	0.7883	IDD_Minor_Salivary_Gland	YJEFN3	protein_coding	0.522591	0.00362868
MSH5	3.90162e-05	46	6	4.21629e-05	Testis	0.776847	Skin_Not_Sun_Exposed_Suprapubic	24.5462	6.685e-16	0.886024	-4.0953	2.74778	-1.36752	2.33485	6	0	ENSG00000204410	MSH5	0.09735	IDD_Esophagus_Gastroesophageal_Junction	MSH5	protein_coding	0.676619	0.0046658
ABHD16A	4.05134e-05	47	6	0.000124043	Stomach	0.962319	Artery_Coronary	19.2796	4.91945e-16	0.894525	-3.83799	3.10543	-2.01961	1.39434	6	0	ENSG00000204427	ABHD16A	0.01792	IDD_Ovary	ABHD16A	protein_coding	0.702583	0.00481166
NCOA6	4.1052e-05	46	2	3.09687e-06	Artery_Tibial	0.0458737	Pituitary	35.982	1.22706e-15	9.06868	-2.68451	4.66429	3.4612	1.09784	2	0	ENSG00000198646	NCOA6	0.0006267	IDD_Artery_Coronary	NCOA6	protein_coding	0.711924	0.00484246
2025-03-09	4.31242e-05	12	2	1.3e-06	Brain_Anterior_cingulate_cortex_BA24	0.18	Esophagus_Gastroesophageal_Junction	8.59454	1.18646e-18	3.17731	-4.83975	4.83975	-2.58508	2.75627	2	0	ENSG00000139266	MARCHF9	0.4219	IDD_Heart_Left_Ventricle	MARCHF9	protein_coding	0.74786	0.00505252
POMGNT1	4.48926e-05	32	9	1.4e-05	Heart_Left_Ventricle	0.95	Brain_Caudate_basal_ganglia	14.6156	2.91503e-16	0.538302	-4.34386	4.34386	-1.94056	1.6371	9	0	ENSG00000085998	POMGNT1	0.002725	IDD_Artery_Coronary	POMGNT1	protein_coding	0.778528	0.00522441
POLD3	4.54023e-05	33	3	0.00184704	Minor_Salivary_Gland	0.963929	Lung	27.8532	1.08326e-15	1.08729	-2.18108	3.11379	2.39129	1.13364	3	0	ENSG00000077514	POLD3	0.5659	IDD_Stomach	POLD3	protein_coding	0.787366	0.0052485
KCTD15	4.74198e-05	47	4	1.03657e-06	Heart_Left_Ventricle	0.8	Ovary	34.6843	5.52393e-16	2.30664	-4.88457	2.46802	-3.59336	1.50946	4	0	ENSG00000153885	KCTD15	0.9426	IDD_Breast_Mammary_Tissue	KCTD15	protein_coding	0.822354	0.00544542
FOXO3	4.84714e-05	22	5	5.1e-07	Brain_Nucleus_accumbens_basal_ganglia	0.56	Artery_Coronary	10.5978	1.85584e-17	0.669493	-5.02251	-0.582842	-2.82091	1.74324	5	0	ENSG00000118689	FOXO3	0.8696	IDD_Brain_Cerebellar_Hemisphere	FOXO3	protein_coding	0.84059	0.00552956
HOXB7	4.89465e-05	33	5	3e-05	Skin_Not_Sun_Exposed_Suprapubic	0.709636	Stomach	15.159	1.46122e-15	0.865549	-4.17347	0.775778	-0.980389	1.26929	5	0	ENSG00000260027	HOXB7	0.001779	IDD_Artery_Aorta	HOXB7	protein_coding	0.84883	0.00554727
ERI3	5.06628e-05	25	4	1.1e-05	Brain_Cortex	0.95	Adrenal_Gland	14.4834	3.57541e-18	0.804169	-4.39652	0.0627068	-1.54618	1.17278	4	0	ENSG00000117419	ERI3	0.1494	IDD_Esophagus_Mucosa	ERI3	protein_coding	0.878594	0.00570258
MSL1	5.09746e-05	49	1	3.83317e-05	Vagina	0.0240865	Whole_Blood	48.0693	2.59735e-15	48.0693	2.25575	4.11731	4.00452	0.261034	1	0	ENSG00000188895	MSL1	0.4909	IDD_Artery_Aorta	MSL1	protein_coding	0.884001	0.00570258
BIRC6	5.26543e-05	49	3	2.06763e-06	Esophagus_Gastroesophageal_Junction	0.690331	Muscle_Skeletal	36.5154	1.05546e-15	3.25021	-4.7467	1.98525	-1.37138	1.05065	3	0	ENSG00000115760	BIRC6	0.6364	IDD_Breast_Mammary_Tissue	BIRC6	protein_coding	0.913131	0.00585273
SPPL3	5.34223e-05	46	3	6.66029e-07	Stomach	0.430669	Whole_Blood	38.5925	3.02486e-15	1.48793	-4.97102	4.26489	-3.57492	2.1982	3	0	ENSG00000157837	SPPL3	0.5231	IDD_Breast_Mammary_Tissue	SPPL3	protein_coding	0.926449	0.00590027
MBOAT2	5.37899e-05	46	4	0.17	Brain_Hippocampus	0.997035	Artery_Tibial	38.4849	2.49129e-15	1.43224	-1.3722	0.690309	-0.246406	0.944649	4	0	ENSG00000143797	MBOAT2	0.002972	IDD_Adrenal_Gland	MBOAT2	protein_coding	0.932824	0.00590327
AARS	5.47896e-05	47	4	1.96428e-06	Colon_Transverse	1	Kidney_Cortex	30.0019	6.71963e-16	1.21226	-4.11932	4.75707	2.83128	1.76071	4	0	ENSG00000090861	AARS1	0.04303	IDD_Minor_Salivary_Gland	AARS1	protein_coding	0.950162	0.00593838
ZNF382	5.47948e-05	39	4	4.6e-06	Brain_Caudate_basal_ganglia	0.36	Adrenal_Gland	23.7278	8.98622e-16	1.93336	-4.58225	4.58225	-1.56275	2.10607	4	0	ENSG00000161298	ZNF382	0.4719	IDD_Breast_Mammary_Tissue	ZNF382	protein_coding	0.950251	0.00593838
NEU1	5.59047e-05	46	3	0.000217801	Whole_Blood	0.889253	Skin_Sun_Exposed_Lower_leg	38.7687	3.81915e-15	2.10282	-3.69742	3.07638	-0.9067	1.36779	3	0	ENSG00000204386	NEU1	0.1287	IDD_Testis	NEU1	protein_coding	0.969499	0.00602104
KLHDC10	5.71889e-05	49	11	1.72174e-06	Thyroid	0.955468	Minor_Salivary_Gland	15.9667	4.28314e-16	0.597816	-3.38334	4.78361	0.507223	2.44727	11	0	ENSG00000128607	KLHDC10	0.1373	IDD_Liver	KLHDC10	protein_coding	0.991769	0.00608872
TAF5	5.74734e-05	14	1	1.46877e-06	Adipose_Visceral_Omentum	8.1e-05	Brain_Frontal_Cortex_BA9	13.8473	1.05422e-17	13.8473	3.94142	4.81544	4.00599	0.232993	1	0	ENSG00000148835	TAF5	0.007861	IDD_Adipose_Subcutaneous	TAF5	protein_coding	0.996704	0.00608872
BOLL	5.8e-05	1	1	5.8e-05	Muscle_Skeletal	5.8e-05	Muscle_Skeletal	1	1	1	4.0208	4.0208	4.0208	NA	1	0	ENSG00000152430	BOLL	0.3821	IDD_Minor_Salivary_Gland	BOLL	protein_coding	1.00584	0.00608872
RCOR1	5.84467e-05	42	5	0.00041	Colon_Sigmoid	0.875038	Nerve_Tibial	27.8102	4.32405e-16	0.942444	-2.38671	3.53356	0.67688	2.00114	5	0	ENSG00000089902	RCOR1	0.0668	IDD_Minor_Salivary_Gland	RCOR1	protein_coding	1.01358	0.00608872
TRIM32	5.84878e-05	49	5	5.80525e-06	Colon_Sigmoid	0.998392	Brain_Anterior_cingulate_cortex_BA24	26.9562	5.52719e-16	1.04841	-4.53336	2.443	-1.34819	1.44554	5	0	ENSG00000119401	TRIM32	0.01667	IDD_Adipose_Subcutaneous	TRIM32	protein_coding	1.0143	0.00608872
GALNS	5.86399e-05	46	6	3e-05	Pituitary	0.922786	Cells_EBV-transformed_lymphocytes	23.9033	2.23796e-15	1.33691	-4.17347	2.10001	-1.28625	1.6692	6	0	ENSG00000141012	GALNS	0.5075	IDD_Brain_Hypothalamus	GALNS	protein_coding	1.01693	0.00608872
UBE2S	5.94341e-05	36	4	0.000120596	Artery_Tibial	0.293484	Esophagus_Mucosa	28.2967	6.04674e-16	1.19145	-1.99539	3.84491	1.87456	0.952336	4	0	ENSG00000108106	UBE2S	0.006304	IDD_Esophagus_Gastroesophageal_Junction	UBE2S	protein_coding	1.03071	0.00613445
TRIAP1	6.0609e-05	47	3	0.00207022	Cells_EBV-transformed_lymphocytes	0.92	Heart_Left_Ventricle	32.9009	5.12846e-16	1.21408	-3.03567	3.07997	2.11653	1.41231	3	0	ENSG00000170855	TRIAP1	0.001488	IDD_Nerve_Tibial	TRIAP1	protein_coding	1.05108	0.00620634
PNPO	6.08465e-05	44	5	4e-06	Brain_Cerebellar_Hemisphere	0.86	Spleen	33.0658	6.55058e-16	1.58349	-1.77438	4.61138	1.77288	1.1292	5	0	ENSG00000108439	PNPO	0.4143	IDD_Brain_Frontal_Cortex_BA9	PNPO	protein_coding	1.0552	0.00620634
CDK2AP1	6.29327e-05	46	3	9.69749e-06	Brain_Hypothalamus	0.323951	Muscle_Skeletal	32.8758	8.91494e-16	2.66277	-1.84526	4.42381	3.35864	1.2372	3	0	ENSG00000111328	CDK2AP1	0.4275	IDD_Artery_Aorta	CDK2AP1	protein_coding	1.09138	0.0063816
PRR15L	6.49893e-05	49	5	3.9e-06	Adrenal_Gland	0.35	Adipose_Visceral_Omentum	30.6535	2.14783e-15	1.06177	-4.61664	2.95934	-1.11526	2.51903	5	0	ENSG00000167183	PRR15L	0.4331	IDD_Ovary	PRR15L	protein_coding	1.12704	0.00655183
RNF220	6.54657e-05	10	4	4e-05	Small_Intestine_Terminal_Ileum	0.9	Testis	4.09356	1.15321e-18	0.98466	-1.94313	4.10748	0.368144	2.05098	4	0	ENSG00000187147	RNF220	0.2819	IDD_Prostate	RNF220	protein_coding	1.13531	0.00655688
PAIP1	6.57957e-05	17	1	4.1e-05	Artery_Tibial	0.00589115	Cells_Cultured_fibroblasts	16.4722	8.78292e-18	16.4722	-4.10177	4.10177	0.145956	4.0576	1	0	ENSG00000172239	PAIP1	0.5576	IDD_Pancreas	PAIP1	protein_coding	1.14103	0.00655688
C2orf69	6.97034e-05	46	4	0.0111973	Esophagus_Muscularis	0.966804	Liver	26.2523	6.12908e-16	0.930915	-1.3722	2.53648	0.627936	1.36279	4	0	ENSG00000178074	C2orf69	0.02114	IDD_Small_Intestine_Terminal_Ileum	C2orf69	protein_coding	1.2088	0.00690661
TNIK	7.05409e-05	30	12	6.0509e-05	Muscle_Skeletal	0.92	Vagina	11.9034	4.4532e-16	0.51378	-3.56061	4.01082	-0.233529	1.42108	12	0	ENSG00000154310	TNIK	0.7029	IDD_Minor_Salivary_Gland	TNIK	protein_coding	1.22332	0.00694989
AKR1C2	7.24878e-05	46	4	8.57025e-07	Esophagus_Muscularis	0.762731	Minor_Salivary_Gland	36.5743	3.35122e-15	1.41027	-4.92191	2.28417	-3.49246	2.11612	4	0	ENSG00000151632	AKR1C2	0.9025	IDD_Artery_Tibial	AKR1C2	protein_coding	1.25708	0.00710135
CCHCR1	7.30269e-05	49	5	0.000732551	Pancreas	0.874728	Whole_Blood	33.1372	3.23956e-15	1.38081	-3.10543	3.3771	0.927464	1.54369	5	0	ENSG00000204536	CCHCR1	0.3367	IDD_Testis	CCHCR1	protein_coding	1.26643	0.007108
AGAP2	7.33755e-05	15	2	2.6e-05	Lung	0.0011	Adipose_Subcutaneous	14.3115	2.97827e-17	0.688529	-4.20594	-3.26362	-3.32644	0.243307	2	0	ENSG00000135439	AGAP2	0.01945	IDD_Liver	AGAP2	protein_coding	1.27248	0.007108
DAPK3	7.415e-05	38	4	3.1e-05	Adrenal_Gland	0.980675	Heart_Atrial_Appendage	21.2806	1.73061e-15	1.75775	-4.16599	4.16599	0.840905	2.11376	4	0	ENSG00000167657	DAPK3	0.1478	IDD_Testis	DAPK3	protein_coding	1.28591	0.00714312
NPR3	7.52352e-05	29	8	5.3e-06	Nerve_Tibial	0.81	Colon_Sigmoid	16.8718	1.19941e-15	0.566528	-4.55255	1.51334	-0.357553	1.87074	8	0	ENSG00000113389	NPR3	0.9388	IDD_Liver	NPR3	protein_coding	1.30473	0.00719134
APEH	7.548e-05	41	4	2.06146e-06	Skin_Sun_Exposed_Lower_leg	0.71	Artery_Coronary	28.0333	6.57076e-16	2.55284	-4.7473	2.91124	-2.4482	1.61336	4	0	ENSG00000164062	APEH	0.2534	IDD_Esophagus_Gastroesophageal_Junction	APEH	protein_coding	1.30897	0.00719134
CCDC91	7.70269e-05	47	4	9.69999e-06	Artery_Coronary	0.907933	Ovary	26.2409	5.0034e-16	1.06054	-4.42376	2.19729	-0.416153	1.67803	4	0	ENSG00000123106	CCDC91	0.5608	IDD_Colon_Transverse	CCDC91	protein_coding	1.3358	0.00729862
PDCD11	7.97185e-05	44	5	1.05824e-07	Breast_Mammary_Tissue	0.83	Colon_Sigmoid	19.9336	1.93656e-15	1.14901	-4.00128	5.31643	2.41904	2.43718	5	0	ENSG00000148843	PDCD11	0.03971	IDD_Brain_Substantia_nigra	PDCD11	protein_coding	1.38248	0.0075126
NLK	8.34288e-05	24	3	0.0003	Thyroid	0.91	Nerve_Tibial	21.0615	7.21131e-18	1.20092	-3.6153	2.25713	-1.32612	1.64151	3	0	ENSG00000087095	NLK	0.1381	IDD_Testis	NLK	protein_coding	1.44682	0.0077856
RUNX3	8.35134e-05	7	6	0.00012	Lung	0.96	Breast_Mammary_Tissue	2.72642	4.93617e-17	0.440583	-3.84613	2.30798	-0.728027	1.99668	6	0	ENSG00000020633	RUNX3	0.05763	IDD_Brain_Amygdala	RUNX3	protein_coding	1.44829	0.0077856
RIT2	8.4129e-05	13	4	0.00025	Brain_Caudate_basal_ganglia	0.0835519	Colon_Transverse	7.23255	1.12602e-19	0.357306	-3.66226	3.66226	2.53973	1.99243	4	0	ENSG00000152214	RIT2	0.02982	IDD_Brain_Caudate_basal_ganglia	RIT2	protein_coding	1.45897	0.00780105
PPT2	8.49817e-05	45	3	1.5e-05	Pancreas	0.738154	Adipose_Subcutaneous	23.6819	1.36784e-15	3.22224	-2.00301	4.32869	0.798784	1.23628	3	0	ENSG00000221988	PPT2	0.4571	IDD_Minor_Salivary_Gland	PPT2	protein_coding	1.47375	0.00783821
KLLN	8.83306e-05	18	4	9.69999e-06	Skin_Not_Sun_Exposed_Suprapubic	0.78	Kidney_Cortex	14.7074	6.56922e-17	0.907003	-4.42376	0.279319	-1.90507	0.814786	4	0	ENSG00000227268	KLLN	0.002304	IDD_Brain_Nucleus_accumbens_basal_ganglia	KLLN	protein_coding	1.53183	0.00810398
PIGU	9.12163e-05	41	2	4.8e-05	Artery_Tibial	0.18	Thyroid	29.7113	6.73356e-16	9.57131	-2.48377	4.06516	2.17094	1.52998	2	0	ENSG00000101464	PIGU	0.0004315	IDD_Artery_Coronary	PIGU	protein_coding	1.58187	0.00830805
CSDE1	9.19698e-05	25	3	1.93108e-05	Nerve_Tibial	0.57353	Muscle_Skeletal	19.9329	1.84627e-17	1.10266	-2.06419	4.27271	3.19249	1.43251	3	0	ENSG00000009307	CSDE1	0.1277	IDD_Testis	CSDE1	protein_coding	1.59494	0.00830805
ARL3	9.2011e-05	47	2	1.6e-05	Testis	0.9	Brain_Amygdala	36.751	6.30277e-16	8.14292	-3.71268	4.31445	1.62759	1.7829	2	0	ENSG00000138175	ARL3	0.3877	IDD_Esophagus_Muscularis	ARL3	protein_coding	1.59565	0.00830805
DNAJC30	9.24714e-05	48	5	5.15246e-05	Spleen	0.827105	Heart_Left_Ventricle	27.6864	2.26839e-15	1.0941	-3.61152	4.0486	-0.428422	2.4434	5	0	ENSG00000176410	DNAJC30	0.2451	IDD_Pancreas	DNAJC30	protein_coding	1.60364	0.00830805
ANKRD11	9.34387e-05	5	3	0.00069	Muscle_Skeletal	0.3	Colon_Sigmoid	3.43162	2.3105e-16	0.60209	-1.03643	3.39352	1.20916	2.19949	3	0	ENSG00000167522	ANKRD11	0.02886	IDD_Vagina	ANKRD11	protein_coding	1.62041	0.00835169
XRRA1	9.43557e-05	49	1	6.75186e-05	Spleen	0.000621047	Testis	48.4039	2.68487e-15	48.4039	-3.98486	-3.42225	-3.88046	0.0787543	1	0	ENSG00000166435	XRRA1	0.4035	IDD_Artery_Aorta	XRRA1	protein_coding	1.63632	0.0083904
SIX6	9.74839e-05	2	2	2.01783e-05	Muscle_Skeletal	0.12	Testis	1.24015	0.75985	0.75985	-4.26291	-1.55477	-2.90884	1.91494	2	0	ENSG00000184302	SIX6	0.7155	IDD_Minor_Salivary_Gland	SIX6	protein_coding	1.69057	0.00862434
EHMT2	0.00010096	25	6	0.0075	Adipose_Subcutaneous	0.67	Esophagus_Gastroesophageal_Junction	10.514	3.22246e-18	0.781067	-2.67379	2.67379	0.0266882	1.83021	6	0	ENSG00000204371	EHMT2	0.009554	IDD_Muscle_Skeletal	EHMT2	protein_coding	1.75084	0.00888651
TNFRSF11A	0.000103202	36	4	7.2e-05	Liver	0.36	Adipose_Visceral_Omentum	23.5673	8.76314e-16	1.00379	-1.81522	3.96958	2.79096	1.44748	4	0	ENSG00000141655	TNFRSF11A	0.3294	IDD_Pancreas	TNFRSF11A	protein_coding	1.78973	0.00903802
SIKE1	0.000107663	8	3	1.6e-05	Artery_Aorta	0.4	Brain_Cerebellum	6.24234	2.60104e-17	0.385709	-4.31445	-0.841621	-3.42099	1.09551	3	0	ENSG00000052723	SIKE1	0.2388	IDD_Adrenal_Gland	SIKE1	protein_coding	1.8671	0.00938131
MYH7B	0.000108406	49	3	5.77415e-05	Brain_Frontal_Cortex_BA9	0.908828	Kidney_Cortex	37.0607	1.41073e-15	3.09091	-3.32641	4.02186	0.799904	1.69772	3	0	ENSG00000078814	MYH7B	0.0001951	IDD_Breast_Mammary_Tissue	MYH7B	protein_coding	1.87997	0.00939878
CEP170	0.000110275	43	2	0.00012	Brain_Cerebellum	0.855184	Esophagus_Muscularis	37.1879	1.64006e-15	3.07685	-3.84613	3.56061	-0.628727	1.36201	2	0	ENSG00000143702	CEP170	0.2155	IDD_Testis	CEP170	protein_coding	1.9124	0.00951331
GSS	0.000111403	41	3	3.15584e-05	Esophagus_Gastroesophageal_Junction	0.058	Spleen	33.8463	9.22454e-16	2.25371	-3.75987	4.16192	2.93349	1.85212	3	0	ENSG00000100983	GSS	0.0002294	IDD_Minor_Salivary_Gland	GSS	protein_coding	1.93196	0.00956305
C12orf65	0.000112028	48	4	1.34877e-06	Minor_Salivary_Gland	0.945833	Liver	30.0464	6.99933e-16	1.36812	-3.36572	4.83243	3.20212	1.78509	4	0	ENSG00000130921	MTRFR	0.389	IDD_Colon_Transverse	MTRFR	protein_coding	1.94278	0.00956925
CRIP1	0.000115165	47	5	5.49999e-06	Brain_Caudate_basal_ganglia	0.972162	Cells_Cultured_fibroblasts	28.8619	6.92871e-16	0.970087	-4.54475	0.934589	-0.542777	1.66921	5	0	ENSG00000213145	CRIP1	0.04139	IDD_Thyroid	CRIP1	protein_coding	1.99719	0.00978902
SEMA3F	0.000119765	25	5	7.94314e-06	Esophagus_Muscularis	0.95	Skin_Not_Sun_Exposed_Suprapubic	15.5679	1.78099e-17	1.05305	-4.46671	3.95355	-2.49335	1.84377	5	0	ENSG00000001617	SEMA3F	0.04486	IDD_Esophagus_Mucosa	SEMA3F	protein_coding	2.07697	0.01007
MYOZ3	0.000120049	45	2	4.08737e-05	Stomach	0.423052	Artery_Tibial	38.0141	1.05325e-15	5.99037	-4.10248	4.051	-1.25328	1.88278	2	0	ENSG00000164591	MYOZ3	0.5415	IDD_Breast_Mammary_Tissue	MYOZ3	protein_coding	2.08188	0.01007
JAZF1	0.000120213	48	7	5.67523e-06	Esophagus_Mucosa	0.995602	Testis	23.7852	4.83742e-16	0.848025	-4.53814	1.7392	-1.27977	1.75692	7	0	ENSG00000153814	JAZF1	0.7487	IDD_Minor_Salivary_Gland	JAZF1	protein_coding	2.08473	0.01007
ZNF566	0.000123471	49	6	3.88527e-05	Esophagus_Mucosa	0.877431	Brain_Amygdala	24.1401	6.07245e-16	0.906803	-4.1142	1.68001	-2.36087	1.55448	6	0	ENSG00000186017	ZNF566	0.02175	IDD_Liver	ZNF566	protein_coding	2.14124	0.0102932
ATAD5	0.000124737	48	1	1.48215e-05	Small_Intestine_Terminal_Ileum	0.0466727	Skin_Not_Sun_Exposed_Suprapubic	44.955	1.58011e-15	44.955	-4.33133	3.70497	-3.55516	1.1084	1	0	ENSG00000176208	ATAD5	0.2748	IDD_Brain_Cerebellum	ATAD5	protein_coding	2.16319	0.010349
NFKBIL1	0.000126271	27	7	2.87504e-07	Testis	0.78	Brain_Hippocampus	13.8748	2.89562e-16	0.467423	-1.47579	5.13146	2.02842	1.97518	7	0	ENSG00000204498	NFKBIL1	0.2243	IDD_Stomach	NFKBIL1	protein_coding	2.18979	0.0104264
PTHLH	0.00012897	11	10	2.5e-05	Lung	0.87	Artery_Aorta	2.44415	1.4759e-17	0.211737	-4.2148	-0.163658	-2.16904	1.32726	10	0	ENSG00000087494	PTHLH	0.2509	gene_biotype	PTHLH	protein_coding	2.2366	0.0105988
C4A	0.000130011	49	1	1.83821e-05	Skin_Not_Sun_Exposed_Suprapubic	0.00317813	Spleen	46.885	1.68187e-15	46.885	-4.28369	-2.94996	-3.73973	0.343449	1	0	ENSG00000244731	C4A	0.04156	IDD_Minor_Salivary_Gland	C4A	protein_coding	2.25464	0.0106339
RUNX2	0.000133967	21	6	0.000905192	Cells_Cultured_fibroblasts	0.97	Brain_Caudate_basal_ganglia	13.2489	2.4603e-17	0.518289	-2.64787	3.31845	1.34624	1.88966	6	0	ENSG00000124813	RUNX2	0.02114	IDD_Breast_Mammary_Tissue	RUNX2	protein_coding	2.32326	0.0109061
BCL7B	0.000136894	49	3	2.71279e-05	Pituitary	0.909226	Vagina	26.6311	9.51893e-16	9.43961	-4.19633	-0.114015	-2.66573	1.01592	3	0	ENSG00000106635	BCL7B	0.2862	IDD_Pancreas	BCL7B	protein_coding	2.37402	0.0110753
POMGNT2	0.000137538	41	2	1e-05	Nerve_Tibial	0.144942	Liver	35.9389	3.42746e-15	3.42937	-3.7078	4.41717	0.60017	2.97875	2	0	ENSG00000144647	POMGNT2	0.1996	IDD_Esophagus_Mucosa	POMGNT2	protein_coding	2.38519	0.0110753
RAPGEFL1	0.000138201	49	4	8.7381e-05	Brain_Nucleus_accumbens_basal_ganglia	0.996949	Cells_EBV-transformed_lymphocytes	28.3323	5.17326e-16	3.54784	-1.79849	3.9232	1.98048	2.01338	4	0	ENSG00000108352	RAPGEFL1	0.08301	IDD_Brain_Nucleus_accumbens_basal_ganglia	RAPGEFL1	protein_coding	2.39669	0.0110753
LLPH	0.000138601	49	3	0.00361617	Brain_Anterior_cingulate_cortex_BA24	0.591419	Brain_Amygdala	36.5009	9.42213e-16	3.37189	-1.33233	2.90984	1.7675	1.30797	3	0	ENSG00000139233	LLPH	0.0233	IDD_Pancreas	LLPH	protein_coding	2.40361	0.0110753
CYBA	0.000139249	43	4	4.5894e-05	Brain_Putamen_basal_ganglia	0.35	Heart_Atrial_Appendage	35.6261	9.0858e-16	1.24178	-4.07561	-0.934589	-2.42386	0.808501	4	0	ENSG00000051523	CYBA	0.373	IDD_Brain_Putamen_basal_ganglia	CYBA	protein_coding	2.41486	0.011076
NNT	0.000140932	40	4	1.07258e-06	Esophagus_Mucosa	0.073	Brain_Caudate_basal_ganglia	29.6363	1.14287e-15	1.90489	-4.87783	-1.79283	-3.56776	0.826116	4	0	ENSG00000112992	NNT	0.5649	IDD_Minor_Salivary_Gland	NNT	protein_coding	2.44404	0.0111587
LINC00843	0.000142902	36	3	0.035	Lung	0.894383	Minor_Salivary_Gland	32.2122	1.02405e-15	1.59235	-2.10836	1.84526	0.188978	1.04891	3	0	ENSG00000178440	TIMM23B-AGAP6	0.01487	IDD_Pancreas	TIMM23B-AGAP6	protein_coding	2.47821	0.0112633
DDX19A	0.000143698	7	6	4.68901e-05	Brain_Cerebellum	0.99	Adrenal_Gland	2.86624	5.25292e-17	0.125146	-2.99998	4.07061	1.23193	2.8724	6	0	ENSG00000168872	DDX19A	0.00735	IDD_Esophagus_Muscularis	DDX19A	protein_coding	2.49201	0.0112748
SETBP1	0.000146572	10	6	5.4e-06	Brain_Hippocampus	0.944116	Heart_Left_Ventricle	5.76199	1.45241e-16	0.263257	-3.06181	4.54862	-0.125346	1.93816	6	0	ENSG00000152217	SETBP1	0.42	IDD_Muscle_Skeletal	SETBP1	protein_coding	2.54185	0.0114402
C4B	0.000147126	45	11	0.000141647	Whole_Blood	0.967883	Minor_Salivary_Gland	17.376	1.5407e-15	0.664325	-1.89243	3.80527	1.48369	1.41865	11	0	ENSG00000224389	C4B	0.1219	IDD_Brain_Substantia_nigra	C4B	protein_coding	2.55147	0.0114402
C11orf49	0.000156007	49	2	2.26343e-05	Liver	0.971156	Nerve_Tibial	42.0142	1.36137e-15	5.24364	-4.07507	4.23718	2.54603	2.22976	2	0	ENSG00000149179	CSTPP1	0.5164	IDD_Kidney_Cortex	CSTPP1	protein_coding	2.70547	0.0120766
WNT3A	0.00015984	8	2	0.000338087	Skin_Sun_Exposed_Lower_leg	0.55	Testis	7.17002	6.817e-20	0.829983	-3.58422	0.59776	-0.0744274	1.47859	2	0	ENSG00000154342	WNT3A	0.01629	IDD_Pituitary	WNT3A	protein_coding	2.77195	0.0123183
AIF1	0.000161829	45	8	0.00245363	Adipose_Subcutaneous	0.969025	Whole_Blood	19.9187	6.32652e-16	0.807205	-1.34075	3.029	0.538251	1.30492	8	0	ENSG00000204472	AIF1	0.003512	IDD_Liver	AIF1	protein_coding	2.80643	0.0124162
KDM2A	0.000162542	48	2	0.00369425	Artery_Aorta	0.51	Brain_Cerebellum	44.527	6.45648e-16	1.60398	-1.59161	2.90315	-1.24008	0.923459	2	0	ENSG00000173120	KDM2A	0.0661	IDD_Adrenal_Gland	KDM2A	protein_coding	2.81881	0.0124162
WBSCR22	0.000163942	47	2	3.16433e-05	Artery_Aorta	0.795351	Cells_EBV-transformed_lymphocytes	36.955	1.52944e-15	8.96282	-3.88691	4.16131	0.96132	2.17698	2	0	ENSG00000071462	BUD23	0.1531	IDD_Esophagus_Muscularis	BUD23	protein_coding	2.84309	0.0124682
SUN1	0.000167212	38	7	1.2e-06	Cells_EBV-transformed_lymphocytes	0.94	Brain_Substantia_nigra	16.3026	1.56416e-15	0.578828	-4.85564	2.5427	-1.61912	1.69591	7	0	ENSG00000164828	SUN1	0.6417	IDD_Cells_Cultured_fibroblasts	SUN1	protein_coding	2.89979	0.0126614
OVOL1	0.00017432	40	6	0.00032	Small_Intestine_Terminal_Ileum	0.930627	Cells_EBV-transformed_lymphocytes	14.6212	5.56131e-16	0.717189	-2.81335	3.59855	1.17173	1.9204	6	0	ENSG00000172818	OVOL1	0.1639	IDD_Kidney_Cortex	OVOL1	protein_coding	3.02306	0.0131244
FAR2	0.000175186	38	6	4.17525e-06	Brain_Cerebellar_Hemisphere	0.958132	Stomach	20.147	9.47624e-16	0.832148	-4.60246	1.99622	-0.333045	1.65913	6	0	ENSG00000064763	FAR2	0.2782	IDD_Brain_Caudate_basal_ganglia	FAR2	protein_coding	3.03808	0.0131244
PABPN1L	0.000176562	25	4	9.29999e-06	Brain_Caudate_basal_ganglia	0.48	Brain_Substantia_nigra	21.2923	2.01474e-17	0.918704	0.706303	4.43284	2.29236	0.571925	4	0	ENSG00000205022	PABPN1L	0.2524	IDD_Brain_Anterior_cingulate_cortex_BA24	PABPN1L	protein_coding	3.06193	0.0131244
APOM	0.000177275	46	3	5.4157e-06	Skin_Not_Sun_Exposed_Suprapubic	0.341127	Liver	38.8127	6.92219e-16	2.09665	-4.548	1.03643	-3.66446	1.0193	3	0	ENSG00000204444	APOM	0.1424	IDD_Adipose_Visceral_Omentum	APOM	protein_coding	3.0743	0.0131244
AP5B1	0.000177514	48	3	5.41015e-06	Brain_Anterior_cingulate_cortex_BA24	1	Heart_Left_Ventricle	32.034	9.22265e-16	4.17759	-4.54822	1.83836	-0.979597	1.57687	3	0	ENSG00000254470	AP5B1	0.4853	IDD_Brain_Amygdala	AP5B1	protein_coding	3.07845	0.0131244
MRPL23	0.000178156	49	1	1.49004e-05	Brain_Frontal_Cortex_BA9	0.000191036	Cells_Cultured_fibroblasts	48.936	8.3479e-16	48.936	-4.33016	-3.73058	-3.74603	0.0852773	1	0	ENSG00000214026	MRPL23	0.507	IDD_Brain_Cortex	MRPL23	protein_coding	3.08958	0.0131244
TBX2	0.000178626	48	2	2.81966e-06	Nerve_Tibial	0.99	Artery_Coronary	38.4679	6.44061e-16	6.77342	-0.0125335	4.68354	3.29795	1.40144	2	0	ENSG00000121068	TBX2	0.861	IDD_Brain_Nucleus_accumbens_basal_ganglia	TBX2	protein_coding	3.09772	0.0131244
UBL5	0.000181522	46	2	0.000159208	Colon_Transverse	0.12	Adipose_Visceral_Omentum	44.0093	2.42278e-15	1.99071	-3.77625	3.73195	-1.62355	3.3224	2	0	ENSG00000198258	UBL5	0.05427	IDD_Testis	UBL5	protein_coding	3.14796	0.013281
ARMS2	0.000182903	34	3	5.97758e-06	Brain_Anterior_cingulate_cortex_BA24	0.00953094	Brain_Hippocampus	28.1149	6.3333e-16	1.58573	-4.52718	-2.5924	-3.04555	0.486832	3	0	ENSG00000254636	ARMS2	0.7279	IDD_Brain_Substantia_nigra	ARMS2	protein_coding	3.1719	0.0133098
LRRTM2	0.000183451	35	1	0.00019	Testis	0.19	Minor_Salivary_Gland	33.2932	3.23473e-15	33.2932	-3.73195	3.73195	0.214173	3.69753	1	0	ENSG00000146006	LRRTM2	0.1534	IDD_Artery_Coronary	LRRTM2	protein_coding	3.1814	0.0133098
TYW5	0.000188693	48	3	0.00057	Muscle_Skeletal	0.75	Minor_Salivary_Gland	38.579	1.56521e-15	3.70218	-3.4455	2.19729	-2.17555	1.07491	3	0	ENSG00000162971	TYW5	0.09359	IDD_Small_Intestine_Terminal_Ileum	TYW5	protein_coding	3.27232	0.0136331
RBM14	0.000193141	46	2	3.67615e-05	Breast_Mammary_Tissue	0.87	Adrenal_Gland	31.2138	6.2069e-16	13.7869	-4.12694	0.163658	-1.2416	1.9363	2	0	ENSG00000239306	RBM14	0.136	IDD_Pancreas	RBM14	protein_coding	3.34945	0.0138965
SBNO1	0.000196528	47	4	3.07455e-05	Brain_Hypothalamus	0.94	Testis	27.9715	1.34655e-15	1.44268	-3.90946	4.16787	1.98318	1.51153	4	0	ENSG00000139697	SBNO1	0.2953	IDD_Breast_Mammary_Tissue	SBNO1	protein_coding	3.4082	0.0140818
ANAPC13	0.000198324	49	1	0.00017	Brain_Putamen_basal_ganglia	0.00025	Brain_Frontal_Cortex_BA9	48.9369	2.71189e-15	48.9369	-3.75987	-3.66226	-3.71873	0.038025	1	0	ENSG00000129055	ANAPC13	0.4693	IDD_Brain_Putamen_basal_ganglia	ANAPC13	protein_coding	3.43933	0.0141218
NPC1	0.000199425	49	4	4.82459e-06	Thyroid	0.999884	Esophagus_Muscularis	38.4391	1.0134e-15	1.79812	-4.57227	0.000145724	-3.40132	0.979487	4	0	ENSG00000141458	NPC1	0.6399	IDD_Esophagus_Muscularis	NPC1	protein_coding	3.45843	0.0141218
LANCL1	0.000199529	44	3	0.00055	Stomach	0.381713	Skin_Not_Sun_Exposed_Suprapubic	37.2992	3.67886e-15	1.27981	-3.02334	3.45514	1.48663	1.84097	3	0	ENSG00000115365	LANCL1	0.1397	IDD_Spleen	LANCL1	protein_coding	3.46023	0.0141218
RBM6	0.000201047	49	1	0.000114669	Kidney_Cortex	0.00029	Liver	48.1244	1.52905e-15	48.1244	-3.85725	-3.62407	-3.68545	0.0827843	1	0	ENSG00000004534	RBM6	0.03206	IDD_Artery_Aorta	RBM6	protein_coding	3.48656	0.0141714
SART1	0.000202686	12	6	0.00039	Artery_Tibial	0.87	Brain_Cerebellum	5.98766	3.78674e-17	0.332808	-0.772193	3.54676	1.69715	1.53814	6	0	ENSG00000175467	SART1	0.02165	IDD_Minor_Salivary_Gland	SART1	protein_coding	3.51498	0.0142291
CYP21A2	0.000207012	48	8	0.000529444	Brain_Amygdala	0.945296	Brain_Nucleus_accumbens_basal_ganglia	21.4368	1.80112e-15	0.79194	-3.4654	3.46137	0.931772	1.63324	8	0	ENSG00000231852	CYP21A2	0.1204	IDD_Esophagus_Gastroesophageal_Junction	CYP21A2	protein_coding	3.59001	0.0144742
NPM1	0.000212267	46	3	0.00118261	Nerve_Tibial	0.825935	Brain_Substantia_nigra	22.6211	5.4885e-16	2.56754	-1.96859	3.24304	-0.165343	1.56776	3	0	ENSG00000181163	NPM1	0.4709	IDD_Ovary	NPM1	protein_coding	3.68113	0.0147819
YIPF4	0.000213591	46	5	1.88875e-06	Esophagus_Gastroesophageal_Junction	0.52	Small_Intestine_Terminal_Ileum	21.4127	1.0725e-15	2.27418	-4.76498	-0.643345	-2.88802	1.48785	5	0	ENSG00000119820	YIPF4	0.5907	IDD_Brain_Substantia_nigra	YIPF4	protein_coding	3.7041	0.0148147
STX17	0.00021474	27	3	0.064	Brain_Cerebellar_Hemisphere	0.927661	Skin_Sun_Exposed_Lower_leg	22.0693	1.38297e-15	0.928063	-1.85218	1.85218	-0.094568	1.40708	3	0	ENSG00000136874	STX17	0.01058	IDD_Adipose_Subcutaneous	STX17	protein_coding	3.72402	0.014835
PCDH1	0.000218719	49	8	0.00200425	Thyroid	0.555737	Adipose_Visceral_Omentum	25.945	5.12873e-16	0.901745	-3.0896	2.94784	1.4809	1.32821	8	0	ENSG00000156453	PCDH1	0.0234	IDD_Testis	PCDH1	protein_coding	3.79303	0.0149747
FAM198A	0.000218759	42	3	5.4e-06	Colon_Transverse	0.577339	Testis	24.4379	6.98455e-16	4.64786	-4.54862	-0.557276	-2.47859	1.58233	3	0	ENSG00000144649	GASK1A	0.8178	IDD_Prostate	GASK1A	protein_coding	3.79373	0.0149747
P2RX1	0.00022001	45	7	0.00083	Brain_Spinal_cord_cervical_c-1	0.882814	Colon_Transverse	24.9812	1.67372e-15	0.8403	-2.75883	3.34259	-0.428876	1.61737	7	0	ENSG00000108405	P2RX1	0.1129	IDD_Brain_Nucleus_accumbens_basal_ganglia	P2RX1	protein_coding	3.81541	0.0149747
HSPD1	0.000220216	8	4	0.0013	Artery_Tibial	0.83	Esophagus_Mucosa	3.17053	7.02989e-18	0.17766	-2.01409	3.21598	0.803995	1.87909	4	0	ENSG00000144381	HSPD1	0.01746	IDD_Breast_Mammary_Tissue	HSPD1	protein_coding	3.81898	0.0149747
CALHM2	0.000222446	39	5	1.9e-06	Ovary	0.848657	Whole_Blood	26.9589	4.27729e-16	0.929086	-4.76378	1.34075	-2.89312	1.82475	5	0	ENSG00000138172	CALHM2	0.02176	IDD_Esophagus_Muscularis	CALHM2	protein_coding	3.85766	0.0150099
R3HCC1L	0.000222465	31	4	4.71205e-06	Brain_Cerebellum	0.21	Adipose_Visceral_Omentum	22.0475	1.04426e-15	0.872982	-4.57722	-1.25357	-3.81436	0.872365	4	0	ENSG00000166024	R3HCC1L	0.6331	IDD_Liver	R3HCC1L	protein_coding	3.85799	0.0150099
PLCL1	0.000224971	49	4	5.73928e-06	Brain_Cerebellar_Hemisphere	0.901345	Esophagus_Gastroesophageal_Junction	23.2895	8.14376e-16	0.877908	-4.41717	4.53577	-0.272391	2.8453	4	0	ENSG00000115896	PLCL1	0.2278	IDD_Testis	PLCL1	protein_coding	3.90145	0.0151202
FAM89B	0.000226266	49	2	0.00038	Skin_Sun_Exposed_Lower_leg	0.9641	Ovary	41.7068	2.25719e-15	4.74615	-3.5536	1.59819	0.443727	1.3452	2	0	ENSG00000176973	FAM89B	0.03608	IDD_Artery_Aorta	FAM89B	protein_coding	3.9239	0.0151485
COL5A2	0.000235297	48	4	5.21566e-06	Skin_Sun_Exposed_Lower_leg	0.8	Whole_Blood	31.2588	1.21896e-15	1.14369	-4.03987	4.55592	2.29078	2.74419	4	0	ENSG00000204262	COL5A2	0.006791	IDD_Pancreas	COL5A2	protein_coding	4.08052	0.0156727
WWP2	0.000235903	33	5	5.50001e-07	Artery_Tibial	0.679844	Thyroid	18.2761	1.7748e-15	0.780308	-1.83167	5.00799	0.641281	1.96184	5	0	ENSG00000198373	WWP2	0.8544	IDD_Adrenal_Gland	WWP2	protein_coding	4.09103	0.0156727
POU5F2	0.000243335	5	4	0.00471235	Spleen	0.52	Skin_Not_Sun_Exposed_Suprapubic	2.33887	9.55331e-17	0.42437	-2.5427	2.82607	-0.0920504	2.38615	4	0	ENSG00000248483	POU5F2	0.08122	IDD_Small_Intestine_Terminal_Ileum	POU5F2	protein_coding	4.21992	0.0161047
FLRT2	0.000248373	40	9	7.62638e-05	Lung	0.683986	Esophagus_Gastroesophageal_Junction	15.8408	1.15182e-15	0.620379	-3.78885	3.95585	0.106806	1.94122	9	0	ENSG00000185070	FLRT2	0.3431	IDD_Liver	FLRT2	protein_coding	4.30729	0.0163756
SORT1	0.000252428	35	4	0.0017	Brain_Putamen_basal_ganglia	0.562088	Skin_Not_Sun_Exposed_Suprapubic	29.0597	4.4698e-16	1.06949	-2.80703	3.13818	0.305802	2.06341	4	0	ENSG00000134243	SORT1	0.0212	IDD_Ovary	SORT1	protein_coding	4.3776	0.0165799
KMT5A	0.000255806	48	3	0.00012	Cells_Cultured_fibroblasts	0.93	Brain_Amygdala	29.5996	2.8523e-15	2.7581	-3.84613	3.84047	-0.0415171	2.19147	3	0	ENSG00000183955	KMT5A	0.2667	IDD_Brain_Caudate_basal_ganglia	KMT5A	protein_coding	4.43619	0.0166755
ZNF608	0.000257911	39	9	1.58779e-05	Esophagus_Mucosa	0.88	Brain_Spinal_cord_cervical_c-1	19.9148	1.89821e-15	0.676625	-1.28155	4.31614	0.452117	1.02789	9	0	ENSG00000168916	ZNF608	0.5945	IDD_Esophagus_Gastroesophageal_Junction	ZNF608	protein_coding	4.47269	0.0167497
STX1A	0.000260223	38	8	0.00013769	Brain_Hippocampus	0.92	Adrenal_Gland	21.9874	2.98635e-16	0.858019	-3.81228	3.71589	0.00322196	1.30087	8	0	ENSG00000106089	STX1A	0.1285	IDD_Colon_Sigmoid	STX1A	protein_coding	4.51279	0.0168368
COPZ2	0.000264399	47	6	0.000250946	Brain_Cerebellar_Hemisphere	0.984827	Artery_Tibial	21.0915	9.92617e-16	1.45977	-3.66129	3.3602	1.02302	1.61991	6	0	ENSG00000005243	COPZ2	0.5011	IDD_Nerve_Tibial	COPZ2	protein_coding	4.58521	0.0170434
GPI	0.000273455	29	3	0.00082	Brain_Anterior_cingulate_cortex_BA24	0.749262	Pancreas	22.7282	1.71645e-15	2.00749	-2.82016	3.34595	2.28112	1.99381	3	0	ENSG00000105220	GPI	0.04167	IDD_Breast_Mammary_Tissue	GPI	protein_coding	4.74225	0.0175619
RNFT1	0.000275606	49	5	3.44112e-05	Uterus	0.830206	Brain_Putamen_basal_ganglia	32.1069	9.43243e-16	1.46869	-4.14212	3.74591	-1.58764	1.8719	5	0	ENSG00000189050	RNFT1	0.3329	IDD_Cells_Cultured_fibroblasts	RNFT1	protein_coding	4.77956	0.0176347
PIEZO1	0.000277339	36	10	5.48856e-05	Prostate	0.992481	Brain_Cerebellum	13.7557	1.29815e-15	0.534536	-3.3598	4.03378	1.87958	2.04494	10	0	ENSG00000103335	PIEZO1	0.1032	IDD_Brain_Substantia_nigra	PIEZO1	protein_coding	4.80961	0.0176803
RNF217	0.000279893	41	4	3.79247e-05	Adrenal_Gland	0.8	Whole_Blood	28.3886	1.19276e-15	2.34708	-1.93492	4.11977	2.27021	1.66194	4	0	ENSG00000146373	RNF217	0.09637	IDD_Heart_Atrial_Appendage	RNF217	protein_coding	4.8539	0.0177778
RBM5	0.000283166	25	3	0.0013	Esophagus_Mucosa	0.74	Colon_Transverse	21.7624	2.06801e-18	0.952934	-3.21598	-0.331853	-2.83037	0.958978	3	0	ENSG00000003756	RBM5	0.04139	IDD_Ovary	RBM5	protein_coding	4.91067	0.0179201
ITM2B	0.000288764	27	4	0.000100688	Thyroid	0.72	Adipose_Subcutaneous	14.8171	7.51795e-16	0.83026	-3.88893	3.02334	-0.623455	2.48257	4	0	ENSG00000136156	ITM2B	0.07018	IDD_Liver	ITM2B	protein_coding	5.00774	0.0182012
COMP	0.000290126	29	6	3.06268e-05	Breast_Mammary_Tissue	0.89	Stomach	15.7647	4.84387e-16	0.582662	-0.341518	4.16876	2.22011	1.78734	6	0	ENSG00000105664	COMP	0.0005234	IDD_Colon_Transverse	COMP	protein_coding	5.03136	0.0182012
IRF2BPL	0.000290758	30	4	2.7e-05	Whole_Blood	0.600612	Brain_Caudate_basal_ganglia	20.7179	1.04086e-15	0.910986	-2.81354	4.1974	-0.817572	2.46761	4	0	ENSG00000119669	IRF2BPL	0.5554	IDD_Vagina	IRF2BPL	protein_coding	5.04233	0.0182012
CDC25A	0.000293783	48	1	7.60802e-05	Brain_Caudate_basal_ganglia	0.632784	Colon_Transverse	46.576	2.16376e-15	46.576	-3.95642	-0.477812	-3.53785	0.467831	1	0	ENSG00000164045	CDC25A	0.2279	IDD_Adrenal_Gland	CDC25A	protein_coding	5.09478	0.0183245
SLC7A7	0.000296202	28	10	0.0011	Brain_Nucleus_accumbens_basal_ganglia	0.951481	Breast_Mammary_Tissue	11.148	4.65854e-16	0.396727	-3.26362	2.03352	-1.05099	1.64179	10	0	ENSG00000155465	SLC7A7	0.1547	IDD_Pituitary	SLC7A7	protein_coding	5.13674	0.0184091
SPDEF	0.00029788	47	3	4e-12	Brain_Cortex	0.61	Brain_Cerebellum	35.2694	1.59491e-15	1.25059	-1.25357	6.93718	1.0016	1.26918	3	0	ENSG00000124664	SPDEF	0.09012	IDD_Kidney_Cortex	SPDEF	protein_coding	5.16583	0.0184232
NDUFA12	0.000298554	41	5	0.00015	Brain_Hippocampus	0.95	Brain_Cerebellar_Hemisphere	27.794	2.65507e-15	1.66942	-3.79107	3.30235	0.993756	1.91156	5	0	ENSG00000184752	NDUFA12	0.1815	IDD_Adipose_Subcutaneous	NDUFA12	protein_coding	5.17752	0.0184232
ZNF589	0.00030142	49	2	4.32096e-05	Whole_Blood	0.0086263	Cells_EBV-transformed_lymphocytes	46.0913	8.10173e-16	1.95179	-4.08961	-2.62652	-3.67818	0.373029	2	0	ENSG00000164048	ZNF589	0.5656	IDD_Brain_Cerebellar_Hemisphere	ZNF589	protein_coding	5.22723	0.0185341
FABP12	0.000318195	3	2	6e-05	Testis	0.2	Esophagus_Mucosa	2.18622	0	0.813784	1.28155	4.01281	3.10239	1.57689	2	0	ENSG00000197416	FABP12	0.3022	IDD_Stomach	FABP12	protein_coding	5.51813	0.0194964
PTCHD3	0.000323357	12	4	7.19999e-06	Artery_Coronary	0.81	Spleen	9.3516	5.58421e-17	0.384919	-4.48769	0.240426	-3.33226	1.43292	4	0	ENSG00000182077	PTCHD3	3.685e-08	gene_biotype	PTCHD3	protein_coding	5.60767	0.019743
ADARB1	0.000326697	45	10	3.66343e-05	Heart_Atrial_Appendage	0.95	Esophagus_Muscularis	15.7008	4.76125e-16	0.529385	-2.83537	4.12774	0.30137	2.38264	10	0	ENSG00000197381	ADARB1	0.3156	IDD_Brain_Nucleus_accumbens_basal_ganglia	ADARB1	protein_coding	5.66558	0.0198769
CES4A	0.000329006	5	2	5e-05	Skin_Not_Sun_Exposed_Suprapubic	0.37	Cells_Cultured_fibroblasts	2.92553	1.37799e-16	2.02479	-4.05563	4.05563	-1.045	3.19463	2	0	ENSG00000172824	CES4A	0.006383	IDD_Prostate	CES4A	protein_coding	5.70563	0.0199474
AKR7A2	0.000331423	48	6	9.68902e-05	Colon_Transverse	0.910132	Brain_Nucleus_accumbens_basal_ganglia	27.9542	4.09777e-16	1.29239	-3.89825	2.83107	-1.31345	1.80168	6	0	ENSG00000053371	AKR7A2	0.3225	IDD_Cells_Cultured_fibroblasts	AKR7A2	protein_coding	5.74753	0.0199897
TBC1D13	0.000332008	44	4	1.47056e-05	Breast_Mammary_Tissue	0.96384	Muscle_Skeletal	23.4795	5.61557e-16	2.55265	-4.33305	1.59819	-1.24037	1.79144	4	0	ENSG00000107021	TBC1D13	0.2783	IDD_Brain_Substantia_nigra	TBC1D13	protein_coding	5.75769	0.0199897
RPS6KB1	0.000340589	28	3	0.00018	Pituitary	0.467709	Esophagus_Gastroesophageal_Junction	17.6856	3.16815e-16	3.71759	-2.82691	3.74555	2.60929	1.56066	3	0	ENSG00000108443	RPS6KB1	0.3219	IDD_Minor_Salivary_Gland	RPS6KB1	protein_coding	5.90649	0.0204353
MPHOSPH9	0.000342569	47	3	1.61523e-05	Skin_Sun_Exposed_Lower_leg	0.94	Cells_EBV-transformed_lymphocytes	37.6573	1.06461e-15	2.87846	-4.31236	3.21598	-3.29521	1.66195	3	0	ENSG00000051825	MPHOSPH9	0.2885	IDD_Adrenal_Gland	MPHOSPH9	protein_coding	5.94082	0.0204832
FBXW4	0.000345662	20	3	6.4e-05	Artery_Aorta	0.86	Brain_Anterior_cingulate_cortex_BA24	12.8846	1.82361e-17	0.479746	-3.99756	0.426148	-2.48504	1.68568	3	0	ENSG00000107829	FBXW4	0.01414	IDD_Muscle_Skeletal	FBXW4	protein_coding	5.99446	0.0205972
PTK2	0.000348129	28	5	1.8e-06	Brain_Putamen_basal_ganglia	0.56	Cells_Cultured_fibroblasts	22.1248	6.32353e-16	0.767232	-4.27633	4.77467	3.13282	2.46723	5	0	ENSG00000169398	PTK2	0.63	IDD_Muscle_Skeletal	PTK2	protein_coding	6.03726	0.0206239
TANC2	0.00034849	48	5	6.60678e-05	Esophagus_Gastroesophageal_Junction	0.9	Adipose_Subcutaneous	24.9854	3.52049e-16	0.989729	-3.99002	2.9444	-0.63056	1.5286	5	0	ENSG00000170921	TANC2	0.006223	IDD_Colon_Sigmoid	TANC2	protein_coding	6.04351	0.0206239
SIL1	0.000357019	27	4	8.73492e-06	Thyroid	0.23	Colon_Sigmoid	20.7377	2.02459e-15	0.988682	-1.20036	4.44633	3.53699	1.04291	4	0	ENSG00000120725	SIL1	0.5457	IDD_Brain_Anterior_cingulate_cortex_BA24	SIL1	protein_coding	6.19142	0.0210568
DDB2	0.000358941	42	2	7.8e-05	Nerve_Tibial	0.73	Brain_Putamen_basal_ganglia	32.6609	1.5852e-15	8.00181	-3.63868	3.95046	2.09149	2.64508	2	0	ENSG00000134574	DDB2	0.3398	IDD_Minor_Salivary_Gland	DDB2	protein_coding	6.22475	0.0210984
PLCL2	0.000364333	31	5	0.00042	Thyroid	0.990288	Brain_Hypothalamus	23.1255	2.26069e-15	0.886258	-1.95996	3.52719	0.317821	1.24515	5	0	ENSG00000154822	PLCL2	0.04644	IDD_Adipose_Subcutaneous	PLCL2	protein_coding	6.31826	0.0213239
CABP1	0.000365445	14	6	0.0042	Skin_Not_Sun_Exposed_Suprapubic	0.8	Esophagus_Gastroesophageal_Junction	9.30732	4.32271e-18	0.39199	-2.86274	1.17499	-1.16479	1.30706	6	0	ENSG00000157782	CABP1	0.0006063	IDD_Pancreas	CABP1	protein_coding	6.33754	0.0213239
DPH1	0.000366466	49	3	4.69255e-05	Muscle_Skeletal	0.83129	Adipose_Subcutaneous	41.0184	4.03835e-15	1.5565	-4.07043	0.213047	-1.96175	0.776308	3	0	ENSG00000108963	DPH1	0.9752	IDD_Colon_Transverse	DPH1	protein_coding	6.35526	0.0213239
MAIP1	0.000371705	48	4	0.000509564	Brain_Amygdala	0.992536	Adrenal_Gland	27.2749	9.35791e-16	4.09363	-2.36804	3.47568	1.39014	1.8138	4	0	ENSG00000162972	MAIP1	0.0896	IDD_Ovary	MAIP1	protein_coding	6.44612	0.0213548
SPINK8	0.000374275	19	1	0.00014	Brain_Cortex	0.00062	Spleen	18.5214	1.47507e-17	18.5214	-3.80817	3.80817	0.203013	3.60938	1	0	ENSG00000229453	SPINK8	0.2304	IDD_Esophagus_Gastroesophageal_Junction	SPINK8	protein_coding	6.49067	0.0213548
LTB4R	0.000374393	45	2	1.11225e-05	Brain_Cerebellar_Hemisphere	0.00370912	Muscle_Skeletal	41.5366	5.81662e-16	2.29406	-4.39411	-2.9019	-3.73638	0.301628	2	0	ENSG00000213903	LTB4R	0.1695	IDD_Kidney_Cortex	LTB4R	protein_coding	6.49272	0.0213548
TCF19	0.000375042	49	5	8.27674e-05	Cells_Cultured_fibroblasts	0.845811	Adipose_Subcutaneous	33.7038	2.92632e-15	1.275	-3.71276	3.93624	-2.02064	1.36523	5	0	ENSG00000137310	TCF19	0.2249	IDD_Adipose_Subcutaneous	TCF19	protein_coding	6.50397	0.0213548
ZNF423	0.000375193	15	4	0.0058	Adipose_Visceral_Omentum	0.55	Testis	11.204	2.94132e-17	0.918719	-1.34075	2.75888	1.93145	1.58888	4	0	ENSG00000102935	ZNF423	0.05606	IDD_Breast_Mammary_Tissue	ZNF423	protein_coding	6.5066	0.0213548
FAM172A	0.000375381	40	2	0.00032	Lung	0.904636	Cells_Cultured_fibroblasts	37.2472	1.7523e-15	2.75281	-3.59855	3.59855	-1.99148	2.86973	2	0	ENSG00000113391	ARB2A	0.1351	IDD_Esophagus_Gastroesophageal_Junction	ARB2A	protein_coding	6.50986	0.0213548
ADAP2	0.000376671	21	2	0.00021	Adipose_Visceral_Omentum	0.48	Brain_Cortex	19.8048	1.58365e-17	0.954401	-3.70667	0.706303	-3.44408	0.965219	2	0	ENSG00000184060	ADAP2	0.3041	IDD_Brain_Cerebellar_Hemisphere	ADAP2	protein_coding	6.53223	0.0213548
S1PR2	0.000377625	33	3	4.87256e-05	Cells_Cultured_fibroblasts	0.691056	Adipose_Visceral_Omentum	23.8131	4.05932e-16	1.27867	-3.6522	4.06166	0.748744	3.1226	3	0	ENSG00000267534	S1PR2	0.2515	IDD_Breast_Mammary_Tissue	S1PR2	protein_coding	6.54877	0.0213548
VIPR2	0.000378081	37	9	7.86175e-06	Esophagus_Muscularis	0.97	Breast_Mammary_Tissue	13.7979	4.2543e-16	0.538582	-4.25398	4.46891	0.685611	1.80563	9	0	ENSG00000106018	VIPR2	0.512	IDD_Muscle_Skeletal	VIPR2	protein_coding	6.55668	0.0213548
DQX1	0.00038045	3	2	0.0018	Whole_Blood	0.96	Brain_Cerebellum	2.44141	0.0424496	0.516144	-0.0501536	3.12139	1.1212	1.74066	2	0	ENSG00000144045	DQX1	0.02811	IDD_Vagina	DQX1	protein_coding	6.59776	0.0213793
PRRT1	0.000380981	46	5	1.5e-05	Brain_Caudate_basal_ganglia	0.816474	Colon_Transverse	26.1152	5.85749e-16	1.32338	-4.32869	4.32869	0.135278	1.93592	5	0	ENSG00000204314	PRRT1	0.389	IDD_Muscle_Skeletal	PRRT1	protein_coding	6.60698	0.0213793
LRP6	0.000383941	47	6	1.96522e-05	Cells_Cultured_fibroblasts	0.988481	Whole_Blood	18.717	4.67715e-16	0.707407	-1.00458	4.26881	1.56123	1.24278	6	0	ENSG00000070018	LRP6	0.5456	IDD_Breast_Mammary_Tissue	LRP6	protein_coding	6.6583	0.0214759
SDCCAG8	0.000393371	49	3	0.000451689	Brain_Cerebellar_Hemisphere	0.811295	Spleen	40.4727	9.20516e-16	1.6772	-3.50788	1.62072	-1.75494	1.4169	3	0	ENSG00000054282	SDCCAG8	0.3979	IDD_Adrenal_Gland	SDCCAG8	protein_coding	6.82184	0.0219326
SLC6A3	0.000395774	23	2	0.000148399	Lung	0.28	Nerve_Tibial	20.5975	2.83872e-18	1.20001	-3.79373	-1.08032	-3.48213	0.710283	2	0	ENSG00000142319	SLC6A3	0.2751	IDD_Nerve_Tibial	SLC6A3	protein_coding	6.86351	0.0219959
TEFM	0.000403039	46	2	0.00021	Esophagus_Mucosa	0.679535	Nerve_Tibial	36.4651	1.06027e-15	9.33996	-3.70667	3.70667	2.28118	2.27824	2	0	ENSG00000172171	TEFM	0.2429	IDD_Brain_Amygdala	TEFM	protein_coding	6.9895	0.0223281
PIN1	0.000406817	18	3	0.00026	Muscle_Skeletal	0.43	Artery_Coronary	13.9025	9.30092e-18	1.45759	-3.6522	3.12139	1.85354	2.07878	3	0	ENSG00000127445	PIN1	0.1147	IDD_Minor_Salivary_Gland	PIN1	protein_coding	7.05503	0.0224656
ADAMTS6	0.0004107	15	7	0.016	Heart_Left_Ventricle	0.15	Cells_Cultured_fibroblasts	7.40137	2.39369e-18	0.307014	-2.40892	2.40892	0.559759	1.93297	7	0	ENSG00000049192	ADAMTS6	0.01744	IDD_Brain_Frontal_Cortex_BA9	ADAMTS6	protein_coding	7.12236	0.022558
TMEM138	0.000411091	49	2	0.000133368	Artery_Coronary	0.19	Adipose_Subcutaneous	44.7042	1.77099e-15	4.22989	1.31058	3.82015	1.54306	0.699487	2	0	ENSG00000149483	TMEM138	0.1378	IDD_Esophagus_Gastroesophageal_Junction	TMEM138	protein_coding	7.12914	0.022558
SEMA4F	0.000418356	10	4	0.035	Adipose_Visceral_Omentum	0.43	Adipose_Subcutaneous	7.08432	8.54075e-19	0.448283	-1.47579	2.10836	0.626894	1.69623	4	0	ENSG00000135622	SEMA4F	0.003797	IDD_Breast_Mammary_Tissue	SEMA4F	protein_coding	7.25513	0.0228842
NOVA1	0.000422287	15	4	0.00978598	Nerve_Tibial	0.88	Esophagus_Muscularis	11.9981	1.71559e-17	0.491387	-1.84526	2.5833	0.615357	1.29797	4	0	ENSG00000139910	NOVA1	0.03167	IDD_Muscle_Skeletal	NOVA1	protein_coding	7.3233	0.0230195
FAM92A	0.000423765	29	3	0.00511263	Cells_Cultured_fibroblasts	0.654083	Thyroid	23.797	7.86546e-16	0.827687	-2.63555	2.79985	1.06841	2.2413	3	0	ENSG00000188343	CIBAR1	0.02229	IDD_Brain_Putamen_basal_ganglia	CIBAR1	protein_coding	7.34894	0.0230195
MLXIPL	0.000424812	46	4	0.0015	Spleen	0.994669	Colon_Sigmoid	24.8997	6.61909e-16	2.01203	-3.17468	2.21152	-0.4357	1.95731	4	0	ENSG00000009950	MLXIPL	0.1317	IDD_Adipose_Visceral_Omentum	MLXIPL	protein_coding	7.36709	0.0230195
DRAP1	0.000427839	9	5	0.0021	Breast_Mammary_Tissue	0.49	Brain_Cerebellum	5.96723	1.13563e-16	0.271828	-2.92905	3.07571	1.25294	2.22042	5	0	ENSG00000175550	DRAP1	0.007788	IDD_Testis	DRAP1	protein_coding	7.41959	0.0230602
EGFL8	0.000428678	45	7	0.00017228	Artery_Coronary	0.936862	Vagina	22.481	9.11393e-16	0.870052	-2.99998	3.75654	0.0653517	1.24726	7	0	ENSG00000241404	EGFL8	0.12	IDD_Kidney_Cortex	EGFL8	protein_coding	7.43413	0.0230602
CLEC18C	0.000429553	26	6	5.2e-06	Minor_Salivary_Gland	0.93	Brain_Nucleus_accumbens_basal_ganglia	14.4237	1.35871e-15	0.626597	-3.42271	4.55655	1.74587	2.21941	6	0	ENSG00000157335	CLEC18C	0.295	IDD_Artery_Aorta	CLEC18C	protein_coding	7.44931	0.0230602
TUBD1	0.000432465	27	5	0.00445088	Brain_Substantia_nigra	0.86275	Artery_Aorta	14.9801	3.32492e-16	0.697195	-1.03643	2.8443	1.32117	1.312	5	0	ENSG00000108423	TUBD1	0.07184	IDD_Brain_Nucleus_accumbens_basal_ganglia	TUBD1	protein_coding	7.4998	0.0231449
LTBP3	0.000436682	47	3	5.6e-05	Brain_Anterior_cingulate_cortex_BA24	0.675216	Pancreas	30.9768	2.75467e-15	4.98623	-4.02906	4.02906	-1.63928	1.97787	3	0	ENSG00000168056	LTBP3	0.1421	IDD_Minor_Salivary_Gland	LTBP3	protein_coding	7.57293	0.0232986
HOXC11	0.000441704	5	4	0.0049	Skin_Not_Sun_Exposed_Suprapubic	0.58	Cells_Cultured_fibroblasts	3.13134	0.0472787	0.132697	-1.55477	2.81354	0.224388	1.8275	4	0	ENSG00000123388	HOXC11	0.002767	IDD_Breast_Mammary_Tissue	HOXC11	protein_coding	7.66003	0.0234943
PCGF6	0.000445184	30	3	0.000360728	Artery_Tibial	0.521391	Skin_Sun_Exposed_Lower_leg	25.0945	5.38096e-16	0.984712	-3.3079	3.56726	-1.60287	2.72393	3	0	ENSG00000156374	PCGF6	0.002952	IDD_Stomach	PCGF6	protein_coding	7.72038	0.023607
BCL9L	0.000448808	11	8	1.6e-05	Brain_Caudate_basal_ganglia	0.569909	Ovary	3.52595	5.02252e-21	0.19715	-4.31445	4.31445	0.226092	2.22172	8	0	ENSG00000186174	BCL9L	0.1006	IDD_Brain_Anterior_cingulate_cortex_BA24	BCL9L	protein_coding	7.78322	0.0237266
GALNT3	0.000453257	47	5	1.7088e-05	Pancreas	0.14	Liver	30.0493	2.94078e-15	1.2307	-3.75367	4.29989	2.65331	1.13437	5	0	ENSG00000115339	GALNT3	0.7117	IDD_Artery_Coronary	GALNT3	protein_coding	7.86038	0.023889
NCOR1	0.000454636	21	3	0.0055	Breast_Mammary_Tissue	0.8	Nerve_Tibial	15.0463	1.249e-18	1.07044	-2.77619	-0.253347	-1.75332	0.967156	3	0	ENSG00000141027	NCOR1	0.04324	IDD_Cells_Cultured_fibroblasts	NCOR1	protein_coding	7.8843	0.023889
ASPRV1	0.00046037	38	4	1.98075e-05	Brain_Cerebellum	0.19	Colon_Transverse	27.471	5.96393e-16	1.2967	-4.26705	-1.31058	-2.91729	0.763123	4	0	ENSG00000244617	ASPRV1	0.0001632	IDD_Brain_Nucleus_accumbens_basal_ganglia	ASPRV1	protein_coding	7.98373	0.0241173
CPNE8	0.000461869	40	6	2.9e-05	Brain_Hippocampus	0.92	Adipose_Visceral_Omentum	25.8969	1.96933e-15	0.921291	-4.18118	4.18118	-0.318007	3.48275	6	0	ENSG00000139117	CPNE8	0.2881	IDD_Esophagus_Gastroesophageal_Junction	CPNE8	protein_coding	8.00973	0.0241229
EPHB1	0.000463808	36	9	0.00057	Brain_Nucleus_accumbens_basal_ganglia	0.93	Brain_Hypothalamus	14.6422	1.35882e-15	0.747765	-3.4455	3.15591	-0.979655	2.04699	9	0	ENSG00000154928	EPHB1	0.1972	IDD_Esophagus_Muscularis	EPHB1	protein_coding	8.04336	0.0241514
NASP	0.000470369	43	3	0.000800121	Skin_Sun_Exposed_Lower_leg	0.390619	Brain_Anterior_cingulate_cortex_BA24	37.6861	1.54368e-15	2.17087	-3.35275	3.3079	1.93816	1.47752	3	0	ENSG00000132780	NASP	0.6373	IDD_Vagina	NASP	protein_coding	8.15714	0.0244198
NDUFS4	0.000472134	48	6	1.23818e-05	Liver	0.953398	Brain_Hippocampus	24.2892	7.10927e-16	0.936485	-4.37075	2.45984	-2.26438	1.76395	6	0	ENSG00000164258	NDUFS4	0.3462	IDD_Pancreas	NDUFS4	protein_coding	8.18774	0.0244382
PNPLA7	0.000473703	49	2	0.00241171	Brain_Frontal_Cortex_BA9	0.730597	Pancreas	43.5785	6.43196e-16	3.60488	-3.0342	2.29037	-1.67926	1.2144	2	0	ENSG00000130653	PNPLA7	0.195	IDD_Artery_Coronary	PNPLA7	protein_coding	8.21496	0.0244465
MOV10	0.000475859	47	3	3.0279e-05	Skin_Not_Sun_Exposed_Suprapubic	0.69	Brain_Caudate_basal_ganglia	37.1566	8.34341e-16	2.1173	-4.17136	3.98389	-3.31315	1.47556	3	0	ENSG00000155363	MOV10	0.4857	IDD_Cells_EBV-transformed_lymphocytes	MOV10	protein_coding	8.25234	0.0244848
DNAJB1	0.000479302	41	2	7.7e-05	Adipose_Visceral_Omentum	0.37	Esophagus_Muscularis	36.4729	6.51e-16	3.28476	-3.95355	-0.896473	-2.29203	0.66406	2	0	ENSG00000132002	DNAJB1	0.2918	IDD_Pituitary	DNAJB1	protein_coding	8.31205	0.024589
BCLAF1	0.000482593	5	1	0.00042	Adipose_Subcutaneous	0.00082	Adrenal_Gland	4.96558	7.69274e-17	4.96558	-3.52719	-3.34595	-3.4779	0.0757759	1	0	ENSG00000029363	BCLAF1	0.07286	IDD_Brain_Anterior_cingulate_cortex_BA24	BCLAF1	protein_coding	8.36913	0.0246448
CLIC1	0.000483231	46	5	0.000195611	Heart_Atrial_Appendage	0.815805	Thyroid	23.2432	7.27539e-16	0.995435	-3.72462	1.64485	-1.78979	2.02336	5	0	ENSG00000213719	CLIC1	0.05569	IDD_Breast_Mammary_Tissue	CLIC1	protein_coding	8.3802	0.0246448
AEN	0.000490035	49	4	7.26171e-06	Esophagus_Mucosa	0.87	Breast_Mammary_Tissue	28.4107	1.63221e-15	1.35201	-3.52095	4.48587	1.83147	2.07616	4	0	ENSG00000181026	AEN	0.1067	IDD_Brain_Amygdala	AEN	protein_coding	8.49818	0.0248766
ZNF562	0.000490646	44	3	3.65763e-05	Brain_Frontal_Cortex_BA9	0.44	Heart_Left_Ventricle	33.3543	6.54732e-16	2.08342	0.772193	4.12811	3.47605	0.70719	3	0	ENSG00000171466	ZNF562	0.2299	IDD_Vagina	ZNF562	protein_coding	8.50879	0.0248766
SRR	0.000492282	49	1	0.00031	Artery_Coronary	0.0085363	Brain_Cortex	48.4939	2.29694e-15	48.4939	-3.6068	-2.63009	-3.46572	0.170223	1	0	ENSG00000167720	SRR	0.02952	IDD_Artery_Aorta	SRR	protein_coding	8.53716	0.0248868
MFSD13A	0.000496339	49	3	3.30218e-06	Pituitary	0.210088	Liver	40.3591	3.97954e-15	2.37892	-4.65107	-1.25332	-2.74595	0.745717	3	0	ENSG00000138111	MFSD13A	0.01159	IDD_Minor_Salivary_Gland	MFSD13A	protein_coding	8.60752	0.0249583
RSRC2	0.000498055	14	3	0.0002	Artery_Tibial	0.62	Esophagus_Muscularis	9.49622	1.01184e-17	0.48852	-3.71902	3.71902	-0.113031	2.10557	3	0	ENSG00000111011	RSRC2	0.1346	IDD_Minor_Salivary_Gland	RSRC2	protein_coding	8.63727	0.0249583
SLC51A	0.000498567	44	5	2.4e-05	Brain_Spinal_cord_cervical_c-1	0.365294	Adrenal_Gland	29.8876	2.93155e-15	1.40883	-4.224	2.60445	-2.33339	1.58916	5	0	ENSG00000163959	SLC51A	0.4847	IDD_Brain_Putamen_basal_ganglia	SLC51A	protein_coding	8.64615	0.0249583
CHFR	0.000499455	30	4	0.0035	Muscle_Skeletal	0.93	Brain_Caudate_basal_ganglia	17.2455	5.68619e-16	1.07539	-2.92003	1.34075	-0.600816	1.42479	4	0	ENSG00000072609	CHFR	0.005921	IDD_Brain_Cortex	CHFR	protein_coding	8.66154	0.0249583
MICA	0.000503645	49	5	0.00222231	Brain_Cerebellum	0.995353	Pituitary	35.0265	3.44624e-15	1.18026	-3.05879	2.19679	0.0716919	1.00445	5	0	ENSG00000204520	MICA	0.01555	IDD_Vagina	MICA	protein_coding	8.73421	0.0250954
PHLPP1	0.000505251	32	3	6.08976e-05	Muscle_Skeletal	0.826471	Ovary	19.4053	6.60707e-16	0.883621	-4.00931	1.28155	-0.860496	2.09175	3	0	ENSG00000081913	PHLPP1	0.4431	IDD_Minor_Salivary_Gland	PHLPP1	protein_coding	8.76206	0.0251033
ZNF529	0.000506945	46	5	4.6e-06	Minor_Salivary_Gland	0.88814	Uterus	24.5512	1.24024e-15	0.953276	-3.43479	4.58225	0.935638	2.2251	5	0	ENSG00000186020	ZNF529	0.6925	IDD_Kidney_Cortex	ZNF529	protein_coding	8.79143	0.0251155
TSPAN2	0.000508604	46	10	0.00200426	Whole_Blood	0.861685	Brain_Caudate_basal_ganglia	15.9767	9.44652e-16	0.534019	-2.7114	3.0896	-0.245896	1.78473	10	0	ENSG00000134198	TSPAN2	0.03645	IDD_Vagina	TSPAN2	protein_coding	8.82021	0.0251259
TMBIM4	0.000512476	49	4	2.1e-05	Brain_Caudate_basal_ganglia	0.88	Brain_Substantia_nigra	34.4459	7.69181e-16	1.30763	-4.25398	2.88648	-1.33019	1.57356	4	0	ENSG00000155957	TMBIM4	0.4782	IDD_Brain_Anterior_cingulate_cortex_BA24	TMBIM4	protein_coding	8.88737	0.0251852
UQCC2	0.000512708	47	5	0.0002	Vagina	0.980168	Esophagus_Mucosa	26.1541	7.31436e-16	0.941529	-2.11975	3.71902	1.22526	1.27512	5	0	ENSG00000137288	UQCC2	2.124e-11	IDD_Testis	UQCC2	protein_coding	8.89139	0.0251852
CNIH2	0.000516467	42	3	0.000177891	Skin_Not_Sun_Exposed_Suprapubic	0.82	Artery_Coronary	29.6296	4.70023e-16	1.02148	-2.38671	3.74851	2.26526	1.75409	3	0	ENSG00000174871	CNIH2	0.06245	IDD_Colon_Transverse	CNIH2	protein_coding	8.95658	0.0252981
NLRC4	0.000518065	28	4	3.6e-06	Adrenal_Gland	0.781843	Cells_Cultured_fibroblasts	22.8123	4.4084e-16	1.04999	-4.63323	-0.276918	-2.73015	0.920995	4	0	ENSG00000091106	NLRC4	0.3418	IDD_Prostate	NLRC4	protein_coding	8.98428	0.0253049
PACS1	0.000524506	38	3	5.9e-05	Whole_Blood	0.71	Testis	33.6628	3.31217e-15	1.55085	-4.01678	2.51214	-2.63684	1.10234	3	0	ENSG00000175115	PACS1	0.2954	IDD_Pituitary	PACS1	protein_coding	9.09598	0.0255476
C5orf34	0.000527357	48	3	4.5462e-05	Brain_Substantia_nigra	0.155673	Brain_Cerebellum	36.2011	9.25423e-16	3.41213	-4.07781	-1.41977	-3.40187	0.883755	3	0	ENSG00000172244	C5orf34	0.6563	IDD_Adipose_Visceral_Omentum	C5orf34	protein_coding	9.14542	0.0256145
PPIL6	0.000530107	44	4	0.0019	Artery_Aorta	0.983694	Brain_Hypothalamus	25.7014	1.84667e-15	1.48447	-3.10543	3.10543	0.254899	1.69765	4	0	ENSG00000185250	PPIL6	0.001812	IDD_Testis	PPIL6	protein_coding	9.19312	0.0256761
COX6B2	0.000531654	18	4	8e-05	Pituitary	0.687335	Testis	14.0585	4.0312e-21	0.638125	-3.9444	2.95764	0.674024	2.98737	4	0	ENSG00000160471	COX6B2	0.06817	IDD_Brain_Substantia_nigra	COX6B2	protein_coding	9.21995	0.0256793
PASK	0.000535002	48	3	3.68665e-05	Prostate	0.17	Brain_Cortex	36.2061	1.39284e-15	1.80137	-1.5141	4.12629	3.29847	0.99476	3	0	ENSG00000115687	PASK	0.5952	IDD_Muscle_Skeletal	PASK	protein_coding	9.27801	0.0257693
BARX1	0.000538486	29	4	2.20775e-05	Colon_Transverse	0.2	Liver	19.4484	7.6294e-16	1.01735	-4.24277	1.95808	-0.989569	1.8728	4	0	ENSG00000131668	BARX1	0.1151	IDD_Colon_Sigmoid	BARX1	protein_coding	9.33843	0.0258652
ANKEF1	0.000543176	41	10	6.3e-05	Brain_Cerebellum	0.923174	Brain_Nucleus_accumbens_basal_ganglia	15.9991	1.0574e-15	0.681854	-4.00128	2.94784	-1.16641	1.87472	10	0	ENSG00000132623	ANKEF1	0.3045	IDD_Minor_Salivary_Gland	ANKEF1	protein_coding	9.41977	0.0260181
NUMA1	0.000544669	48	3	0.0001122	Cells_Cultured_fibroblasts	0.95721	Heart_Left_Ventricle	28.0159	8.70937e-16	8.13128	-3.86257	2.75329	-0.791973	2.01832	3	0	ENSG00000137497	NUMA1	0.03917	IDD_Minor_Salivary_Gland	NUMA1	protein_coding	9.44565	0.0260181
SYNCRIP	0.000549387	25	1	0.00042	Adrenal_Gland	0.033	Nerve_Tibial	24.4383	1.75683e-17	24.4383	-3.52719	3.52719	-0.883871	3.37786	1	0	ENSG00000135316	SYNCRIP	0.01401	IDD_Stomach	SYNCRIP	protein_coding	9.52747	0.0261714
IVNS1ABP	0.000556614	49	5	0.000971318	Small_Intestine_Terminal_Ileum	0.63	Colon_Sigmoid	36.4193	3.18096e-15	1.76567	-2.16564	3.29871	0.55494	1.13477	5	0	ENSG00000116679	IVNS1ABP	0.03366	IDD_Vagina	IVNS1ABP	protein_coding	9.65279	0.0264337
APRT	0.000559384	49	3	1.47614e-05	Ovary	0.94	Vagina	42.3451	4.18029e-15	1.92775	-1.09022	4.33222	3.46471	1.15923	3	0	ENSG00000198931	APRT	0.4737	IDD_Pancreas	APRT	protein_coding	9.70084	0.0264337
MST1R	0.000559467	44	1	0.000234605	Brain_Caudate_basal_ganglia	0.0171847	Ovary	42.3085	7.33888e-16	42.3085	-3.4455	3.6785	3.07442	1.44427	1	0	ENSG00000164078	MST1R	0.09575	IDD_Kidney_Cortex	MST1R	protein_coding	9.70228	0.0264337
GATAD2A	0.000567972	35	5	6.20831e-06	Brain_Amygdala	0.58	Testis	22.9887	5.28052e-16	1.0252	-4.47615	4.51917	-0.211957	2.83432	5	0	ENSG00000167491	GATAD2A	0.2915	IDD_Testis	GATAD2A	protein_coding	9.84977	0.0267626
NGEF	0.000570861	45	8	3.877e-05	Vagina	0.921566	Nerve_Tibial	22.4434	3.31205e-16	0.942298	-3.06453	4.11469	1.10147	2.10573	8	0	ENSG00000066248	NGEF	0.5586	IDD_Colon_Transverse	NGEF	protein_coding	9.89987	0.0268229
MYLK3	0.000572345	41	2	0.00606816	Artery_Aorta	0.014	Brain_Cerebellar_Hemisphere	37.0436	3.27097e-15	3.82089	-2.74408	2.45726	1.8367	1.6862	2	0	ENSG00000140795	MYLK3	0.01673	IDD_Cells_Cultured_fibroblasts	MYLK3	protein_coding	9.92561	0.0268229
EXOSC6	0.000581457	49	1	0.000568237	Brain_Nucleus_accumbens_basal_ganglia	0.000642498	Nerve_Tibial	48.6164	1.3996e-15	48.6164	-3.44634	-3.41301	-3.42681	0.00396035	1	0	ENSG00000223496	EXOSC6	0.007368	IDD_Artery_Aorta	EXOSC6	protein_coding	10.0836	0.0270389
IGF1R	0.000582489	20	8	0.005	Skin_Not_Sun_Exposed_Suprapubic	0.651843	Artery_Tibial	9.45823	1.33464e-17	0.400808	-2.80703	2.74236	0.459439	1.96738	8	0	ENSG00000140443	IGF1R	0.03466	IDD_Liver	IGF1R	protein_coding	10.1015	0.0270389
RFTN2	0.000583027	48	4	1.66119e-05	Breast_Mammary_Tissue	0.902309	Brain_Substantia_nigra	20.9335	8.23728e-16	1.16444	-4.30615	2.4631	-1.28766	2.24481	4	0	ENSG00000162944	RFTN2	0.4446	IDD_Small_Intestine_Terminal_Ileum	RFTN2	protein_coding	10.1108	0.0270389
CISD3	0.00058559	45	5	0.000191646	Brain_Anterior_cingulate_cortex_BA24	0.85	Colon_Sigmoid	27.5729	4.23284e-16	1.15091	-3.72978	2.03352	-1.98288	1.68006	5	0	ENSG00000277972	CISD3	0.1047	IDD_Breast_Mammary_Tissue	CISD3	protein_coding	10.1553	0.0270389
TNK2	0.000585625	45	8	4.9e-05	Vagina	0.948549	Stomach	20.408	1.97498e-15	0.768315	-1.97654	4.06035	-0.284299	1.30541	8	0	ENSG00000061938	TNK2	0.05549	IDD_Vagina	TNK2	protein_coding	10.1559	0.0270389
C16orf96	0.00058631	9	4	0.0097	Brain_Cerebellar_Hemisphere	0.37	Pituitary	6.16364	5.63458e-18	0.542228	-1.55373	2.58634	0.8137	1.26688	4	0	ENSG00000205832	C16orf96	0.01435	IDD_Cells_Cultured_fibroblasts	C16orf96	protein_coding	10.1678	0.0270389
CHKA	0.000591634	8	6	0.0067	Cells_Cultured_fibroblasts	0.71	Pituitary	4.34828	7.91771e-17	0.188902	-2.7114	0.706303	-1.55218	1.37276	6	0	ENSG00000110721	CHKA	0.007633	IDD_Brain_Anterior_cingulate_cortex_BA24	CHKA	protein_coding	10.2601	0.027212
GPX1	0.000600473	47	2	0.000149269	Whole_Blood	0.751335	Small_Intestine_Terminal_Ileum	29.166	9.97275e-16	17.5829	-3.48616	3.79228	1.67265	2.38992	2	0	ENSG00000233276	GPX1	0.02787	IDD_Brain_Caudate_basal_ganglia	GPX1	protein_coding	10.4134	0.0275455
RHOA	0.000612241	38	2	0.00024444	Muscle_Skeletal	0.44	Brain_Amygdala	24.0068	1.51932e-15	13.9567	-0.772193	3.66802	1.78819	1.86885	2	0	ENSG00000067560	RHOA	0.0171	IDD_Artery_Coronary	RHOA	protein_coding	10.6175	0.0280112
NME6	0.000615898	49	1	0.00011	Adrenal_Gland	0.00402405	Whole_Blood	47.5866	1.30858e-15	47.5866	2.87627	3.8674	3.38048	0.220174	1	0	ENSG00000172113	NME6	0.3354	IDD_Brain_Nucleus_accumbens_basal_ganglia	NME6	protein_coding	10.6809	0.0281044
NFIX	0.000631928	48	4	0.000280663	Pancreas	0.876456	Skin_Sun_Exposed_Lower_leg	37.3668	1.59488e-15	2.14472	-3.63252	3.02334	0.987284	2.56683	4	0	ENSG00000008441	NFIX	0.2092	IDD_Esophagus_Muscularis	NFIX	protein_coding	10.9589	0.0287602
SREK1	0.000634245	29	4	0.00015	Artery_Coronary	0.47	Brain_Amygdala	22.3688	3.50871e-16	0.787095	-0.722479	3.79107	3.11453	1.18446	4	0	ENSG00000153914	SREK1	0.03225	IDD_Vagina	SREK1	protein_coding	10.9991	0.0287901
RAD9A	0.000640672	48	3	0.00027364	Minor_Salivary_Gland	0.272229	Spleen	41.9817	9.79126e-16	1.46066	-3.63906	3.39239	-2.36616	1.23486	3	0	ENSG00000172613	RAD9A	0.07103	IDD_Minor_Salivary_Gland	RAD9A	protein_coding	11.1105	0.0290059
IRAK3	0.000642488	24	6	5.3e-05	Brain_Frontal_Cortex_BA9	0.51	Muscle_Skeletal	9.22741	3.68778e-18	0.494703	-2.05816	4.04199	0.501698	1.9002	6	0	ENSG00000090376	IRAK3	0.1964	IDD_Brain_Cortex	IRAK3	protein_coding	11.142	0.0290076
PIK3R4	0.000645729	47	2	0.000420338	Adipose_Subcutaneous	0.0253378	Pancreas	44.6199	4.40778e-15	1.71223	-2.48152	3.52697	2.91845	0.863292	2	0	ENSG00000196455	PIK3R4	0.1024	IDD_Brain_Putamen_basal_ganglia	PIK3R4	protein_coding	11.1982	0.0290076
SKA1	0.000652301	37	3	0.000233462	Brain_Cerebellum	0.567616	Prostate	17.4626	7.32046e-16	6.95262	-3.67975	3.50888	-0.345699	2.16632	3	0	ENSG00000154839	SKA1	0.002744	IDD_Brain_Cerebellar_Hemisphere	SKA1	protein_coding	11.3122	0.0292271
BTRC	0.000656219	39	3	3.08112e-05	Pancreas	0.58	Brain_Frontal_Cortex_BA9	31.6729	7.95815e-16	2.49687	0.553385	4.16739	3.3675	0.758649	3	0	ENSG00000166167	BTRC	0.03216	IDD_Artery_Aorta	BTRC	protein_coding	11.3802	0.0293269
DNAJC5	0.000662468	39	4	6.3e-06	Brain_Anterior_cingulate_cortex_BA24	0.98	Adrenal_Gland	26.5494	4.58132e-16	1.10233	-0.279319	4.51606	0.212686	0.795377	4	0	ENSG00000101152	DNAJC5	0.02142	IDD_Brain_Caudate_basal_ganglia	DNAJC5	protein_coding	11.4885	0.0295301
PARK2	0.000668933	42	5	0.000409644	Liver	0.858909	Heart_Left_Ventricle	17.9702	6.10544e-16	0.893334	-3.37431	3.53379	0.459238	2.49126	5	0	ENSG00000185345	PRKN	0.05551	IDD_Artery_Coronary	PRKN	protein_coding	11.6006	0.0296969
PRKAA1	0.00067112	34	2	9.5e-05	Brain_Caudate_basal_ganglia	0.744726	Minor_Salivary_Gland	25.8669	6.1526e-16	6.85008	-2.32635	3.90302	1.47363	1.46465	2	0	ENSG00000132356	PRKAA1	0.3251	IDD_Testis	PRKAA1	protein_coding	11.6386	0.0296969
PLXNB1	0.000671348	16	2	0.00031	Esophagus_Mucosa	0.82	Adipose_Subcutaneous	14.9438	2.11533e-17	0.850293	-3.6068	0.426148	-0.265538	0.926786	2	0	ENSG00000164050	PLXNB1	0.237	IDD_Esophagus_Gastroesophageal_Junction	PLXNB1	protein_coding	11.6425	0.0296969
TEAD3	0.00068237	24	5	0.00240009	Kidney_Cortex	0.84	Esophagus_Muscularis	10.3487	4.55187e-18	0.708823	-2.2453	3.03566	0.0496146	1.84102	5	0	ENSG00000007866	TEAD3	0.04206	IDD_Stomach	TEAD3	protein_coding	11.8337	0.0300343
GPAT3	0.000682441	12	6	0.031	Colon_Sigmoid	0.99	Esophagus_Muscularis	5.90508	9.95188e-17	0.241782	-2.10836	2.15707	0.558117	1.46397	6	0	ENSG00000138678	GPAT3	0.01565	IDD_Colon_Sigmoid	GPAT3	protein_coding	11.8349	0.0300343
SYT7	0.000697623	19	3	0.00037	Brain_Cerebellum	0.25	Colon_Transverse	12.4288	2.92052e-18	1.97293	-3.56061	2.436	1.42585	1.83355	3	0	ENSG00000011347	SYT7	0.2006	IDD_Brain_Cerebellar_Hemisphere	SYT7	protein_coding	12.0982	0.0305326
ZNF850	0.000698038	39	3	0.000466542	Esophagus_Muscularis	0.98	Adipose_Visceral_Omentum	24.5331	4.18775e-16	2.25883	-3.49927	3.07571	-1.746	2.03319	3	0	ENSG00000267041	ZNF850	0.0677	IDD_Ovary	ZNF850	protein_coding	12.1054	0.0305326
GNAI2	0.000699798	11	5	0.000132854	Cells_Cultured_fibroblasts	0.89	Skin_Not_Sun_Exposed_Suprapubic	6.12264	9.5684e-17	0.221984	-0.940783	3.82111	2.25769	1.73364	5	0	ENSG00000114353	GNAI2	0.006239	IDD_Nerve_Tibial	GNAI2	protein_coding	12.1359	0.0305326
IBSP	0.000700807	12	3	0.00268236	Brain_Anterior_cingulate_cortex_BA24	0.84663	Muscle_Skeletal	10.805	4.93798e-17	0.469801	-0.193421	3.00197	1.21839	0.89251	3	0	ENSG00000029559	IBSP	0.2465	IDD_Muscle_Skeletal	IBSP	protein_coding	12.1534	0.0305326
NFATC4	0.00070356	42	6	2.55322e-06	Cells_EBV-transformed_lymphocytes	0.965565	Brain_Cerebellar_Hemisphere	21.0613	5.03987e-16	1.15356	-4.70383	1.31058	-2.00451	1.61101	6	0	ENSG00000100968	NFATC4	0.5232	IDD_Liver	NFATC4	protein_coding	12.2011	0.0305426
BRPF3	0.000704558	30	3	6.5e-05	Brain_Hippocampus	0.79	Adrenal_Gland	23.3571	5.40886e-16	0.879783	-3.99388	3.98645	-2.8326	2.23504	3	0	ENSG00000096070	BRPF3	0.4114	IDD_Testis	BRPF3	protein_coding	12.2184	0.0305426
EIF4ENIF1	0.000708754	37	4	7.5e-05	Pancreas	0.577033	Muscle_Skeletal	17.678	9.01737e-16	4.02045	-3.95984	1.40462	-1.30826	1.63009	4	0	ENSG00000184708	EIF4ENIF1	0.2999	IDD_Heart_Left_Ventricle	EIF4ENIF1	protein_coding	12.2912	0.0306479
SPOUT1	0.00071453	49	3	4.55938e-05	Liver	0.29	Brain_Frontal_Cortex_BA9	41.8128	8.02498e-16	2.63563	-3.40157	4.07714	2.88713	2.19329	3	0	ENSG00000198917	SPOUT1	0.5268	IDD_Minor_Salivary_Gland	SPOUT1	protein_coding	12.3914	0.0308208
FBXL12	0.000716596	46	2	0.00019	Brain_Hippocampus	0.101474	Pituitary	41.0309	1.61745e-15	2.5564	-3.73195	3.73195	-3.40433	1.16129	2	0	ENSG00000127452	FBXL12	0.05156	IDD_Brain_Nucleus_accumbens_basal_ganglia	FBXL12	protein_coding	12.4272	0.0308332
DAG1	0.000718786	28	2	0.00049	Adipose_Visceral_Omentum	0.5	Artery_Coronary	20.1167	5.84633e-16	7.56726	-3.48616	2.86274	-1.80042	1.54378	2	0	ENSG00000173402	DAG1	0.02167	IDD_Esophagus_Muscularis	DAG1	protein_coding	12.4652	0.0308509
CRLF1	0.000722213	44	5	1.39094e-05	Artery_Tibial	0.85	Prostate	23.034	5.36335e-16	0.804701	-4.34529	1.2661	-2.74806	1.79394	5	0	ENSG00000006016	CRLF1	0.2543	IDD_Minor_Salivary_Gland	CRLF1	protein_coding	12.5246	0.0309214
AGPAT1	0.000725169	44	5	1.5e-05	Muscle_Skeletal	0.707236	Esophagus_Muscularis	24.3459	2.05406e-15	1.41871	-4.32869	4.32869	1.02616	2.34795	5	0	ENSG00000204310	AGPAT1	0.4833	IDD_Minor_Salivary_Gland	AGPAT1	protein_coding	12.5759	0.0309715
CDT1	0.000728477	29	5	1.6e-05	Skin_Sun_Exposed_Lower_leg	0.53	Brain_Anterior_cingulate_cortex_BA24	17.2149	1.36314e-15	0.946794	-4.26489	4.31445	-1.39274	2.94801	5	0	ENSG00000167513	CDT1	0.3629	IDD_Brain_Hypothalamus	CDT1	protein_coding	12.6333	0.0310364
CEP63	0.000730575	49	2	0.000170536	Heart_Left_Ventricle	0.848016	Brain_Frontal_Cortex_BA9	41.8483	1.97106e-15	4.05154	-3.75908	0.449821	-2.7096	0.897372	2	0	ENSG00000182923	CEP63	0.4528	IDD_Brain_Putamen_basal_ganglia	CEP63	protein_coding	12.6696	0.0310494
KIAA1161	0.00073529	32	5	0.0055	Colon_Transverse	0.92	Artery_Coronary	14.6298	1.0772e-15	0.663431	-2.77619	2.77619	-0.382782	1.55837	5	0	ENSG00000164976	MYORG	0.03606	IDD_Minor_Salivary_Gland	MYORG	protein_coding	12.7514	0.0311734
SMO	0.000739623	36	6	4.9e-05	Heart_Left_Ventricle	0.98	Brain_Cerebellum	24.2645	3.09623e-16	0.876891	-4.06035	4.06035	1.24437	3.07199	6	0	ENSG00000128602	SMO	0.00859	IDD_Nerve_Tibial	SMO	protein_coding	12.8265	0.0312803
MPDU1	0.000741422	45	4	0.00149538	Cells_Cultured_fibroblasts	0.75	Adrenal_Gland	21.0149	1.21737e-15	0.778347	-0.852577	3.17558	1.10811	1.64039	4	0	ENSG00000129255	MPDU1	0.05064	IDD_Artery_Coronary	MPDU1	protein_coding	12.8577	0.0312803
CAPRIN2	0.000743223	49	4	2.95433e-05	Cells_Cultured_fibroblasts	0.736374	Muscle_Skeletal	35.1397	3.35251e-15	1.54454	-4.17696	-0.336659	-2.31374	0.812138	4	0	ENSG00000110888	CAPRIN2	0.2224	gene_biotype	CAPRIN2	protein_coding	12.889	0.0312803
SERPINA10	0.000745302	6	5	4.6e-05	Brain_Hippocampus	0.75	Cells_Cultured_fibroblasts	2.06275	8.92721e-17	0.726422	0.318639	4.07507	1.9863	1.68841	5	0	ENSG00000140093	SERPINA10	6.387e-05	IDD_Adrenal_Gland	SERPINA10	protein_coding	12.925	0.0312919
ZNF10	0.000747912	49	3	6.45626e-05	Artery_Coronary	0.76048	Cells_EBV-transformed_lymphocytes	31.6226	1.72819e-15	4.53068	-3.99548	0.896473	-2.05399	1.63022	3	0	ENSG00000256223	ZNF10	0.06513	IDD_Pituitary	ZNF10	protein_coding	12.9703	0.0312952
NOD2	0.000748992	37	6	0.00015	Brain_Substantia_nigra	0.969543	Adipose_Visceral_Omentum	18.3524	2.30278e-16	1.02695	-1.28155	3.79107	1.27074	1.51947	6	0	ENSG00000167207	NOD2	0.01839	IDD_Brain_Cerebellar_Hemisphere	NOD2	protein_coding	12.989	0.0312952
FOXC2	0.000753296	15	15	0.0017	Cells_Cultured_fibroblasts	0.98	Spleen	3.2236	0.110039	0.110039	-2.32635	3.13818	0.46413	1.42733	15	0	ENSG00000176692	FOXC2	0.7982	IDD_Adipose_Visceral_Omentum	FOXC2	protein_coding	13.0637	0.0313994
ZNF85	0.000763027	47	6	0.000526534	Muscle_Skeletal	0.980401	Liver	33.1401	3.49875e-16	1.1394	-3.46688	2.62358	-0.0539649	1.19004	6	0	ENSG00000105750	ZNF85	0.2705	IDD_Breast_Mammary_Tissue	ZNF85	protein_coding	13.2324	0.0317288
MRPL21	0.000770481	49	1	0.000378126	Small_Intestine_Terminal_Ileum	0.0011	Brain_Hippocampus	48.1076	1.81124e-15	48.1076	-3.5549	3.54939	-3.18903	0.986298	1	0	ENSG00000197345	MRPL21	0.1429	IDD_Heart_Atrial_Appendage	MRPL21	protein_coding	13.3617	0.0318334
GAL3ST3	0.000770602	26	3	8.06064e-05	Artery_Aorta	0.810741	Skin_Sun_Exposed_Lower_leg	19.7464	3.3902e-16	1.01524	-3.50303	3.94259	-0.667456	1.87212	3	0	ENSG00000175229	GAL3ST3	0.05112	IDD_Adrenal_Gland	GAL3ST3	protein_coding	13.3638	0.0318334
BPTF	0.000772751	36	4	3.4e-05	Cells_EBV-transformed_lymphocytes	0.82	Adipose_Visceral_Omentum	27.1879	4.12392e-16	1.04664	-3.87958	4.14487	-2.61734	1.64582	4	0	ENSG00000171634	BPTF	0.3085	IDD_Cells_Cultured_fibroblasts	BPTF	protein_coding	13.401	0.0318334
TMEM67	0.000774474	5	3	5.3e-05	Heart_Left_Ventricle	0.6	Thyroid	3.46837	3.7633e-19	0.637594	-4.04199	4.04199	-1.37513	3.35809	3	0	ENSG00000164953	TMEM67	0.7717	IDD_Esophagus_Muscularis	TMEM67	protein_coding	13.4309	0.0318334
HIF1A	0.000774723	38	2	0.0013	Brain_Anterior_cingulate_cortex_BA24	0.09	Artery_Tibial	36.1223	1.54426e-15	1.38459	-3.21598	3.21598	1.90708	2.53522	2	0	ENSG00000100644	HIF1A	0.04872	IDD_Minor_Salivary_Gland	HIF1A	protein_coding	13.4353	0.0318334
LRFN5	0.000778258	34	3	3.2e-05	Esophagus_Gastroesophageal_Junction	0.84	Brain_Caudate_basal_ganglia	29.1693	3.57535e-16	1.05378	-4.15875	4.15875	-0.67885	3.78856	3	0	ENSG00000165379	LRFN5	0.4313	IDD_Adrenal_Gland	LRFN5	protein_coding	13.4965	0.0318575
SKIDA1	0.000778984	45	2	8.90458e-05	Liver	0.740298	Artery_Coronary	42.8134	2.04279e-15	1.62103	-3.91865	0.453537	-2.25079	0.564745	2	0	ENSG00000180592	SKIDA1	0.04521	IDD_Adipose_Visceral_Omentum	SKIDA1	protein_coding	13.5091	0.0318575
DOLPP1	0.00078125	17	5	0.00014	Adipose_Visceral_Omentum	0.98	Skin_Not_Sun_Exposed_Suprapubic	7.96874	2.92253e-17	0.983709	-3.80817	2.33693	-0.13487	1.53946	5	0	ENSG00000167130	DOLPP1	0.3001	IDD_Adipose_Subcutaneous	DOLPP1	protein_coding	13.5484	0.031875
PKN3	0.000783841	38	4	0.00015	Brain_Cortex	0.97	Artery_Aorta	23.0684	4.93237e-16	0.925778	-3.79107	3.4899	-1.85244	1.80771	4	0	ENSG00000160447	PKN3	0.3056	IDD_Kidney_Cortex	PKN3	protein_coding	13.5934	0.0318801
HSPE1	0.000785051	47	2	0.000165008	Brain_Cerebellar_Hemisphere	0.979969	Brain_Spinal_cord_cervical_c-1	35.8475	7.28161e-16	11.1525	-3.76732	3.64807	-0.343505	1.85553	2	0	ENSG00000115541	HSPE1	0.003828	IDD_Heart_Atrial_Appendage	HSPE1	protein_coding	13.6144	0.0318801
TM4SF19	0.000788332	27	4	2.7e-05	Adipose_Subcutaneous	0.902103	Esophagus_Mucosa	14.2282	4.65368e-16	1.10683	-2.52235	4.1974	1.02579	1.80015	4	0	ENSG00000145107	TM4SF19	0.4553	gene_biotype	TM4SF19	protein_coding	13.6713	0.0319385
PTPN4	0.000797853	42	4	0.00012	Brain_Amygdala	0.96	Brain_Anterior_cingulate_cortex_BA24	26.9663	5.92756e-16	0.972037	-3.84613	3.84613	-0.270153	2.86987	4	0	ENSG00000088179	PTPN4	0.1602	IDD_Esophagus_Mucosa	PTPN4	protein_coding	13.8364	0.0322489
SF3B2	0.000811226	47	2	0.00015252	Brain_Hypothalamus	0.4	Lung	43.3363	4.21468e-15	2.82151	0.841621	3.78693	3.17655	0.693656	2	0	ENSG00000087365	SF3B2	0.02768	IDD_Liver	SF3B2	protein_coding	14.0683	0.0327132
RAI14	0.000819742	46	8	0.000430938	Liver	0.989221	Brain_Cerebellar_Hemisphere	22.9174	3.56819e-16	0.84697	-3.52037	1.92684	-1.93434	1.44832	8	0	ENSG00000039560	RAI14	0.5491	IDD_Stomach	RAI14	protein_coding	14.216	0.0329799
UCKL1	0.000822861	25	9	7.89999e-06	Spleen	0.83	Adrenal_Gland	11.3934	4.96967e-17	0.410672	-4.46788	2.19729	-0.576158	1.77924	9	0	ENSG00000198276	UCKL1	0.002004	IDD_Small_Intestine_Terminal_Ileum	UCKL1	protein_coding	14.2701	0.0329981
GRINA	0.000824002	48	4	8.60486e-05	Thyroid	0.56	Adipose_Visceral_Omentum	32.7815	1.6214e-15	1.42938	-3.54676	3.9269	2.72839	1.41578	4	0	ENSG00000178719	GRINA	0.002116	IDD_Esophagus_Muscularis	GRINA	protein_coding	14.2898	0.0329981
GGT7	0.000833368	49	2	9.21919e-05	Lung	0.197128	Thyroid	38.2749	5.7471e-16	9.53382	-3.91027	1.3038	-2.7375	0.906411	2	0	ENSG00000131067	GGT7	0.0004952	IDD_Liver	GGT7	protein_coding	14.4523	0.0331891
LTBP1	0.00083409	44	8	3e-05	Artery_Tibial	0.924909	Adipose_Subcutaneous	18.2576	6.93339e-16	0.743314	-0.934589	4.17347	1.05526	1.18451	8	0	ENSG00000049323	LTBP1	0.4044	IDD_Adrenal_Gland	LTBP1	protein_coding	14.4648	0.0331891
C4orf45	0.000834512	11	4	4.0998e-06	Testis	0.31	Breast_Mammary_Tissue	7.35342	1.18198e-18	0.746317	-4.60626	3.6425	-0.0595392	2.52861	4	0	ENSG00000164123	SPMIP2	0.2341	IDD_Brain_Frontal_Cortex_BA9	SPMIP2	protein_coding	14.4721	0.0331891
ERBIN	0.000849588	45	5	3.3e-05	Uterus	0.980853	Brain_Amygdala	22.8241	7.59315e-16	1.49611	-4.15171	1.10306	-1.47207	1.65514	5	0	ENSG00000112851	ERBIN	0.3095	IDD_Thyroid	ERBIN	protein_coding	14.7336	0.0336579
SUGP1	0.000850182	43	4	2.4e-05	Heart_Left_Ventricle	0.94	Nerve_Tibial	23.706	5.79298e-16	1.78246	-1.8957	4.224	1.07406	1.67136	4	0	ENSG00000105705	SUGP1	0.5382	IDD_Testis	SUGP1	protein_coding	14.7439	0.0336579
ZNF708	0.000852869	47	3	4.63892e-05	Liver	0.67	Brain_Substantia_nigra	38.9474	1.63327e-15	1.5111	-4.07311	-0.426148	-3.21255	0.625595	3	0	ENSG00000182141	ZNF708	0.2796	IDD_Liver	ZNF708	protein_coding	14.7904	0.0336873
CRLF3	0.00086108	48	2	0.00019	Heart_Left_Ventricle	0.81	Muscle_Skeletal	40.4118	1.97568e-15	6.07428	-0.240426	3.73195	2.74121	0.895337	2	0	ENSG00000176390	CRLF3	0.289	IDD_Brain_Hippocampus	CRLF3	protein_coding	14.9329	0.0338926
DCTN4	0.000861975	49	1	0.00077	Cells_Cultured_fibroblasts	0.0015135	Skin_Not_Sun_Exposed_Suprapubic	48.2888	1.91054e-15	48.2888	3.17208	3.36336	3.30858	0.0704243	1	0	ENSG00000132912	DCTN4	0.09344	IDD_Adipose_Visceral_Omentum	DCTN4	protein_coding	14.9484	0.0338926
HSF2	0.000867485	46	6	1.07822e-05	Skin_Not_Sun_Exposed_Suprapubic	0.85049	Esophagus_Gastroesophageal_Junction	29.9475	1.25179e-15	1.02021	-2.0501	4.40086	2.37627	2.09244	6	0	ENSG00000025156	HSF2	0.7036	IDD_Adipose_Subcutaneous	HSF2	protein_coding	15.0439	0.0340321
MAU2	0.00087194	46	5	0.000164933	Spleen	0.994073	Esophagus_Mucosa	30.0581	1.42271e-15	1.14997	-3.76744	2.0965	-0.755736	1.5169	5	0	ENSG00000129933	MAU2	0.2053	IDD_Small_Intestine_Terminal_Ileum	MAU2	protein_coding	15.1212	0.0340839
TNFRSF4	0.000872735	43	4	0.000638303	Brain_Amygdala	0.766139	Breast_Mammary_Tissue	17.9943	5.49105e-16	0.717649	-3.41479	2.66495	0.392595	2.04473	4	0	ENSG00000186827	TNFRSF4	0.04433	IDD_Brain_Putamen_basal_ganglia	TNFRSF4	protein_coding	15.135	0.0340839
ERCC8	0.000879084	49	4	9.71551e-05	Brain_Cerebellar_Hemisphere	0.997821	Adrenal_Gland	24.7967	9.08283e-16	3.03737	-3.89759	3.59855	0.542048	1.50921	4	0	ENSG00000049167	ERCC8	0.1691	IDD_Minor_Salivary_Gland	ERCC8	protein_coding	15.2451	0.0342067
WDR75	0.000879826	45	3	0.000522368	Skin_Sun_Exposed_Lower_leg	0.62	Minor_Salivary_Gland	36.4376	1.88728e-15	1.61166	-3.46902	2.48377	-2.24022	1.19744	3	0	ENSG00000115368	WDR75	0.0003016	IDD_Breast_Mammary_Tissue	WDR75	protein_coding	15.2579	0.0342067
NDUFAF2	0.000887212	49	3	4.84211e-05	Pancreas	0.88	Brain_Cerebellar_Hemisphere	31.7544	5.50314e-16	2.33102	-4.06312	3.51995	-1.91205	2.29432	3	0	ENSG00000164182	NDUFAF2	0.1779	IDD_Minor_Salivary_Gland	NDUFAF2	protein_coding	15.386	0.0344167
C2	0.000903125	18	8	8.5e-05	Heart_Left_Ventricle	0.87	Small_Intestine_Terminal_Ileum	7.96255	7.18688e-19	0.388188	-2.08057	3.92985	1.21858	1.33095	8	0	ENSG00000166278	C2	0.09889	IDD_Vagina	C2	protein_coding	15.662	0.0349558
EIF3E	0.00091238	35	4	0.00018	Brain_Hypothalamus	0.67	Esophagus_Mucosa	28.2476	6.32433e-16	1.14187	0.426148	3.74555	2.67841	0.921857	4	0	ENSG00000104408	EIF3E	0.3786	IDD_Adrenal_Gland	EIF3E	protein_coding	15.8225	0.0352354
CTNNAL1	0.000928628	49	3	7.45783e-05	Prostate	0.519718	Esophagus_Mucosa	38.5048	1.54934e-15	2.59501	0.643779	3.96119	2.45874	0.68092	3	0	ENSG00000119326	CTNNAL1	0.1044	IDD_Colon_Transverse	CTNNAL1	protein_coding	16.1043	0.0357831
DNMT1	0.000934066	8	6	7e-05	Heart_Atrial_Appendage	0.83	Skin_Not_Sun_Exposed_Suprapubic	3.0109	8.22854e-18	0.620692	-2.08576	3.97629	0.718227	1.87168	6	0	ENSG00000130816	DNMT1	0.211	IDD_Artery_Aorta	DNMT1	protein_coding	16.1986	0.0359129
CNRIP1	0.00094145	40	8	0.000103702	Brain_Cortex	0.99	Adipose_Subcutaneous	20.1924	2.9062e-16	0.713737	-2.18742	3.88176	0.319822	1.32021	8	0	ENSG00000119865	CNRIP1	0.2707	IDD_Brain_Cortex	CNRIP1	protein_coding	16.3266	0.0361167
NR1D1	0.000944901	29	3	0.00021	Muscle_Skeletal	0.60166	Breast_Mammary_Tissue	16.2658	4.75037e-16	1.23438	-3.70667	3.46009	1.06004	2.27312	3	0	ENSG00000126368	NR1D1	0.2231	IDD_Minor_Salivary_Gland	NR1D1	protein_coding	16.3865	0.036169
TRAPPC6B	0.000950168	49	5	0.000284403	Spleen	0.97	Brain_Frontal_Cortex_BA9	28.9332	2.39649e-15	2.84761	-3.62911	1.9452	-0.943522	1.37953	5	0	ENSG00000182400	TRAPPC6B	0.03296	IDD_Pancreas	TRAPPC6B	protein_coding	16.4778	0.0362905
CATSPER1	0.000952569	37	3	0.00051	Adipose_Visceral_Omentum	0.78	Ovary	27.4356	3.9516e-16	2.23114	-3.47545	3.47545	1.35258	2.63152	3	0	ENSG00000175294	CATSPER1	0.07786	IDD_Artery_Aorta	CATSPER1	protein_coding	16.5194	0.0363023
FOXK1	0.000962934	40	5	1.71493e-05	Cells_Cultured_fibroblasts	0.973082	Heart_Left_Ventricle	30.1834	2.56857e-15	1.10635	-3.34259	4.2991	0.606203	1.15554	5	0	ENSG00000164916	FOXK1	0.1158	IDD_Breast_Mammary_Tissue	FOXK1	protein_coding	16.6992	0.0366168
ENDOG	0.000965534	49	2	0.000132555	Brain_Anterior_cingulate_cortex_BA24	0.96	Kidney_Cortex	44.2618	9.79062e-16	3.28145	-0.0501536	3.82166	3.30206	0.733999	2	0	ENSG00000167136	ENDOG	0.3675	IDD_Minor_Salivary_Gland	ENDOG	protein_coding	16.7443	0.0366354
TMEM101	0.000993301	48	4	0.00178816	Adipose_Subcutaneous	0.989718	Lung	35.6365	6.08617e-16	1.65738	-1.37219	3.12333	0.988001	1.28006	4	0	ENSG00000091947	TMEM101	0.06272	IDD_Minor_Salivary_Gland	TMEM101	protein_coding	17.2258	0.0376066
TSPAN31	0.000998524	30	6	1.36577e-06	Artery_Tibial	0.92	Esophagus_Mucosa	20.432	6.3043e-16	0.937657	-0.100434	4.82994	3.22027	1.36261	6	0	ENSG00000135452	TSPAN31	0.4863	IDD_Brain_Cerebellar_Hemisphere	TSPAN31	protein_coding	17.3164	0.037722
FUT2	0.00101054	29	6	0.00490266	Skin_Sun_Exposed_Lower_leg	0.79	Artery_Aorta	14.4744	9.46591e-16	0.592583	-2.58991	2.81336	0.662136	1.56129	6	0	ENSG00000176920	FUT2	0.01123	IDD_Liver	FUT2	protein_coding	17.5248	0.0380099
RIPK3	0.00101304	48	3	6.34101e-05	Whole_Blood	0.907426	Uterus	40.475	7.76102e-16	1.87269	-3.75987	3.99975	0.3894	1.20736	3	0	ENSG00000129465	RIPK3	0.036	IDD_Vagina	RIPK3	protein_coding	17.5681	0.0380099
VPS29	0.00101308	47	3	0.00071265	Heart_Atrial_Appendage	0.96	Brain_Anterior_cingulate_cortex_BA24	37.7225	8.74129e-16	1.51606	-3.38467	0.934589	-2.09209	1.18648	3	0	ENSG00000111237	VPS29	0.04246	IDD_Minor_Salivary_Gland	VPS29	protein_coding	17.5688	0.0380099
ATR	0.00101491	47	3	0.000204871	Spleen	0.12	Whole_Blood	30.639	1.31373e-15	4.04432	-2.37684	3.71293	1.41496	2.04418	3	0	ENSG00000175054	ATR	0.1824	IDD_Brain_Amygdala	ATR	protein_coding	17.6006	0.0380099
CHST1	0.00102004	47	3	0.000125676	Esophagus_Mucosa	0.0962896	Artery_Coronary	40.5882	7.17146e-16	2.50863	-2.75329	3.83478	2.97351	0.962459	3	0	ENSG00000175264	CHST1	0.1256	IDD_Adipose_Visceral_Omentum	CHST1	protein_coding	17.6895	0.0380709
UNC119B	0.00102093	33	4	6.01833e-05	Thyroid	0.59	Artery_Aorta	24.4393	4.59555e-16	0.928576	-3.35279	4.01209	2.4652	1.60456	4	0	ENSG00000175970	UNC119B	0.1872	IDD_Testis	UNC119B	protein_coding	17.705	0.0380709
TMEM200A	0.0010279	44	4	0.00035449	Adipose_Subcutaneous	0.71	Small_Intestine_Terminal_Ileum	28.2664	2.10794e-15	1.0293	-2.02786	3.57183	2.40144	1.75809	4	0	ENSG00000164484	TMEM200A	0.08395	gene_biotype	TMEM200A	protein_coding	17.8259	0.0382485
LRRC46	0.0010335	49	3	0.00041	Testis	0.94	Artery_Coronary	40.1058	2.9099e-15	1.73858	-3.53356	2.16536	-0.0909577	1.3469	3	0	ENSG00000141294	LRRC46	0.004881	IDD_Pancreas	LRRC46	protein_coding	17.9229	0.0383743
IL18BP	0.00105031	48	2	0.00320507	Small_Intestine_Terminal_Ileum	0.511724	Brain_Hypothalamus	37.8758	1.42068e-15	8.34965	-2.47458	2.94735	1.33954	1.73718	2	0	ENSG00000137496	IL18BP	0.03465	IDD_Minor_Salivary_Gland	IL18BP	protein_coding	18.2144	0.0389106
WIPI1	0.00105243	49	7	1.4133e-05	Adipose_Subcutaneous	0.981936	Cells_Cultured_fibroblasts	19.4911	4.80007e-16	0.762542	-2.19383	4.34178	1.61107	1.52077	7	0	ENSG00000070540	WIPI1	0.1335	IDD_Heart_Atrial_Appendage	WIPI1	protein_coding	18.2512	0.0389106
KPNA1	0.0010711	47	4	0.00144107	Kidney_Cortex	0.573378	Whole_Blood	28.8516	6.55548e-16	2.60867	-3.1863	2.69684	-1.63219	1.36768	4	0	ENSG00000114030	KPNA1	0.02921	IDD_Brain_Cerebellar_Hemisphere	KPNA1	protein_coding	18.575	0.0394701
ATP9B	0.00107272	43	4	0.0315135	Testis	0.912893	Heart_Left_Ventricle	21.4629	5.34601e-16	0.786291	-2.06419	2.15053	0.143919	1.23498	4	0	ENSG00000166377	ATP9B	0.0162	IDD_Testis	ATP9B	protein_coding	18.603	0.0394701
PACSIN3	0.00107813	38	3	9.02329e-05	Cells_Cultured_fibroblasts	0.6419	Brain_Cerebellum	22.912	1.40192e-15	2.82047	-3.55452	3.91546	-0.166701	2.31859	3	0	ENSG00000165912	PACSIN3	0.2893	IDD_Breast_Mammary_Tissue	PACSIN3	protein_coding	18.697	0.0394701
KIF26A	0.00108321	26	7	0.002	Brain_Amygdala	0.91	Nerve_Tibial	12.8891	3.77222e-16	0.770525	-3.09023	2.48377	-0.494064	1.40555	7	0	ENSG00000066735	KIF26A	0.012	IDD_Adipose_Visceral_Omentum	KIF26A	protein_coding	18.7851	0.0394701
TXNDC15	0.00108369	46	3	0.000108678	Small_Intestine_Terminal_Ileum	0.768584	Artery_Aorta	31.0478	6.60942e-16	1.93936	-3.87035	3.71902	-2.27707	1.89101	3	0	ENSG00000113621	TXNDC15	0.3335	IDD_Pituitary	TXNDC15	protein_coding	18.7934	0.0394701
CC2D1B	0.0010846	49	2	5.05924e-05	Adrenal_Gland	0.85	Thyroid	41.7687	1.06728e-15	5.92982	-0.95417	4.05287	1.80239	1.13681	2	0	ENSG00000154222	CC2D1B	0.1121	IDD_Nerve_Tibial	CC2D1B	protein_coding	18.8091	0.0394701
TVP23B	0.00108531	49	2	7.86325e-05	Vagina	0.69	Whole_Blood	44.0663	7.70157e-16	1.85051	-0.398855	3.94853	3.1744	0.600641	2	0	ENSG00000171928	TVP23B	0.2035	IDD_Nerve_Tibial	TVP23B	protein_coding	18.8215	0.0394701
NEK10	0.00108577	42	4	0.00025	Small_Intestine_Terminal_Ileum	0.72	Lung	29.7816	1.12871e-15	1.06161	-3.6425	3.66226	-0.860229	2.38698	4	0	ENSG00000163491	NEK10	0.2124	IDD_Esophagus_Mucosa	NEK10	protein_coding	18.8294	0.0394701
TM6SF2	0.0010885	43	3	0.0003	Artery_Aorta	0.994741	Heart_Left_Ventricle	38.7296	5.28015e-16	1.42817	-3.6153	3.6153	-0.653485	1.65054	3	0	ENSG00000213996	TM6SF2	0.02234	IDD_Adrenal_Gland	TM6SF2	protein_coding	18.8768	0.0394868
CPS1	0.00110479	41	3	0.0038249	Brain_Putamen_basal_ganglia	0.79	Brain_Nucleus_accumbens_basal_ganglia	32.3759	3.18562e-15	2.38274	-2.77653	2.89225	1.6408	1.20497	3	0	ENSG00000021826	CPS1	0.03745	IDD_Nerve_Tibial	CPS1	protein_coding	19.1593	0.039994
ZNF451	0.00112001	48	2	0.000152886	Esophagus_Gastroesophageal_Junction	0.966524	Brain_Spinal_cord_cervical_c-1	32.5235	2.00793e-15	15.4765	-3.78633	2.29037	-1.25081	2.12005	2	0	ENSG00000112200	ZNF451	0.02645	IDD_Muscle_Skeletal	ZNF451	protein_coding	19.4232	0.0404604
WNT2B	0.00113325	25	6	0.00043	Brain_Frontal_Cortex_BA9	0.99	Brain_Amygdala	14.7379	3.66035e-17	0.657132	-3.52095	2.84238	0.176072	1.37951	6	0	ENSG00000134245	WNT2B	0.3877	IDD_Brain_Cerebellum	WNT2B	protein_coding	19.6528	0.040825
TP53INP2	0.00113481	35	3	0.00133411	Skin_Sun_Exposed_Lower_leg	0.986913	Brain_Hippocampus	23.6274	1.57692e-15	1.12684	-3.20854	1.90601	-0.961483	1.74874	3	0	ENSG00000078804	TP53INP2	0.0003719	IDD_Vagina	TP53INP2	protein_coding	19.6799	0.040825
SRSF9	0.00114388	17	3	0.0025	Testis	0.76	Adipose_Subcutaneous	10.5559	9.40804e-18	1.73842	-2.80065	3.02334	-1.1966	2.02641	3	0	ENSG00000111786	SRSF9	0.001729	IDD_Ovary	SRSF9	protein_coding	19.8372	0.0408889
PDPR	0.00114586	47	5	0.0006	Minor_Salivary_Gland	0.981803	Prostate	31.5141	9.14912e-16	1.89284	-3.43161	2.7114	-1.30864	1.43855	5	0	ENSG00000090857	PDPR	0.03967	IDD_Adipose_Subcutaneous	PDPR	protein_coding	19.8716	0.0408889
SP2	0.00114853	49	5	0.000417731	Brain_Cerebellar_Hemisphere	1	Adrenal_Gland	23.0863	9.65989e-16	0.920161	-3.52862	2.82016	-2.14878	1.32501	5	0	ENSG00000167182	SP2	0.00287	IDD_Testis	SP2	protein_coding	19.9178	0.0408889
ARHGEF25	0.00114864	49	5	5.18801e-05	Brain_Spinal_cord_cervical_c-1	0.970591	Uterus	26.7623	5.87084e-16	0.95558	-4.04699	0.934589	-1.48142	1.41767	5	0	ENSG00000240771	ARHGEF25	0.01637	IDD_Esophagus_Muscularis	ARHGEF25	protein_coding	19.9197	0.0408889
FKBPL	0.00115139	49	5	0.000123348	Brain_Hippocampus	0.991673	Skin_Not_Sun_Exposed_Suprapubic	25.7836	2.42829e-15	1.91529	-2.7127	3.83938	0.819727	1.69678	5	0	ENSG00000204315	FKBPL	0.009971	IDD_Artery_Coronary	FKBPL	protein_coding	19.9674	0.0408889
SAPCD1	0.00115211	31	5	0.000349776	Breast_Mammary_Tissue	0.652252	Uterus	17.7576	5.56901e-16	0.950637	-3.57534	1.65463	-0.145248	1.53307	5	0	ENSG00000228727	SAPCD1	0.01538	IDD_Muscle_Skeletal	SAPCD1	protein_coding	19.9798	0.0408889
ARFGAP2	0.00115443	44	4	2.69438e-05	Breast_Mammary_Tissue	0.92884	Liver	34.1446	1.4142e-15	1.69992	-4.19787	3.34595	-2.71403	1.56671	4	0	ENSG00000149182	ARFGAP2	0.1985	IDD_Brain_Substantia_nigra	ARFGAP2	protein_coding	20.0201	0.0408889
EPDR1	0.00115545	37	8	0.0059635	Brain_Frontal_Cortex_BA9	0.975858	Artery_Tibial	11.2807	2.21193e-16	0.622515	-1.5141	2.74978	0.234426	1.08855	8	0	ENSG00000086289	EPDR1	0.8532	IDD_Minor_Salivary_Gland	EPDR1	protein_coding	20.0379	0.0408889
IMPA1	0.00116492	49	3	0.000242386	Brain_Substantia_nigra	0.976462	Heart_Left_Ventricle	42.7135	7.16913e-16	1.43007	-3.67017	0.0295043	-1.89989	0.930716	3	0	ENSG00000133731	IMPA1	0.1287	IDD_Artery_Aorta	IMPA1	protein_coding	20.202	0.0411398
CACNA1C	0.0011683	8	7	0.00012	Brain_Cerebellum	0.92	Artery_Aorta	2.19232	0.017693	0.220432	-1.01522	3.84613	0.712682	1.49878	7	0	ENSG00000151067	CACNA1C	0.3536	IDD_Brain_Cerebellar_Hemisphere	CACNA1C	protein_coding	20.2606	0.0411753
CCDC17	0.00117417	42	3	1.7e-05	Artery_Tibial	0.636665	Adrenal_Gland	34.2096	1.12042e-15	2.19482	-3.4408	4.30104	2.36488	1.5971	3	0	ENSG00000159588	CCDC17	0.08583	IDD_Cells_EBV-transformed_lymphocytes	CCDC17	protein_coding	20.3624	0.0412983
PTPRC	0.00117925	41	5	0.011	Artery_Coronary	0.954966	Artery_Aorta	21.8486	1.2273e-15	1.55332	-2.10836	2.5427	1.0207	1.85922	5	0	ENSG00000081237	PTPRC	4.287e-05	IDD_Testis	PTPRC	protein_coding	20.4505	0.0413931
OSBPL7	0.001186	47	4	0.000245317	Muscle_Skeletal	0.97	Cells_Cultured_fibroblasts	29.9328	4.97643e-16	1.47255	-3.6671	0.189118	-1.78411	0.908905	4	0	ENSG00000006025	OSBPL7	0.04573	IDD_Esophagus_Gastroesophageal_Junction	OSBPL7	protein_coding	20.5676	0.0415459
CAMP	0.0011979	19	4	5.40001e-05	Adipose_Subcutaneous	0.91	Heart_Atrial_Appendage	13.8308	1.00756e-17	0.581168	-4.0376	1.81191	-2.78749	1.82556	4	0	ENSG00000164047	CAMP	0.4219	gene_biotype	CAMP	protein_coding	20.774	0.0417776
MYCBPAP	0.00119843	48	3	4.87031e-05	Brain_Caudate_basal_ganglia	0.33	Brain_Hypothalamus	36.8131	6.66034e-16	3.55281	-4.06176	0.974114	-2.73469	1.00256	3	0	ENSG00000136449	MYCBPAP	0.2868	IDD_Minor_Salivary_Gland	MYCBPAP	protein_coding	20.7831	0.0417776
GPX7	0.00119984	48	2	0.000192562	Colon_Transverse	0.877845	Brain_Nucleus_accumbens_basal_ganglia	40.2105	6.97257e-16	5.4285	-3.45514	3.72858	2.87967	1.74313	2	0	ENSG00000116157	GPX7	0.2688	IDD_Kidney_Cortex	GPX7	protein_coding	20.8077	0.0417776
C17orf58	0.0012059	45	4	3.003e-05	Spleen	0.08	Adipose_Visceral_Omentum	28.3793	8.82246e-16	1.67344	-4.17324	-1.75069	-3.01042	1.02199	4	0	ENSG00000186665	C17orf58	0.2138	IDD_Pancreas	C17orf58	protein_coding	20.9127	0.0419033
ZNF268	0.00121007	47	4	8.27365e-06	Pancreas	0.975875	Adipose_Subcutaneous	27.4541	6.24352e-16	2.65303	-3.6534	4.45798	0.501636	3.00939	4	0	ENSG00000090612	ZNF268	0.1182	IDD_Testis	ZNF268	protein_coding	20.985	0.0419033
CENPW	0.00121198	37	1	0.00092	Adipose_Subcutaneous	0.0186035	Ovary	36.6321	3.61041e-15	36.6321	-3.23888	3.31391	2.69175	1.79194	1	0	ENSG00000203760	CENPW	0.1236	IDD_Brain_Nucleus_accumbens_basal_ganglia	CENPW	protein_coding	21.0182	0.0419033
RAB1B	0.00121312	24	5	0.000590678	Whole_Blood	0.17	Brain_Frontal_Cortex_BA9	12.8076	1.64931e-17	0.728339	-3.43586	2.43238	-0.816761	2.09633	5	0	ENSG00000174903	RAB1B	0.4084	gene_biotype	RAB1B	protein_coding	21.0379	0.0419033
EDEM2	0.00121703	47	2	0.0003	Artery_Coronary	0.983587	Breast_Mammary_Tissue	35.3301	3.48008e-15	9.71666	-3.6153	3.6153	-0.367993	2.09844	2	0	ENSG00000088298	EDEM2	3.923e-05	IDD_Muscle_Skeletal	EDEM2	protein_coding	21.1058	0.041955
NYAP2	0.00122111	4	4	0.015	Esophagus_Mucosa	0.372617	Artery_Tibial	1.10118	0.849969	0.849969	-2.43238	1.81191	-0.980242	1.99615	4	0	ENSG00000144460	NYAP2	0.007698	IDD_Esophagus_Gastroesophageal_Junction	NYAP2	protein_coding	21.1766	0.0419801
ELOA2	0.00122431	4	1	0.0012	Testis	0.0013	Vagina	4	0	4	-3.23888	-3.21598	-3.23316	0.0114502	1	0	ENSG00000206181	ELOA2	0.08703	IDD_Testis	ELOA2	protein_coding	21.232	0.0419801
LOXL2	0.00122502	42	6	0.000467604	Colon_Sigmoid	0.885345	Brain_Cerebellar_Hemisphere	25.9949	6.52871e-16	0.930295	-3.49866	3.39352	0.624046	1.19573	6	0	ENSG00000134013	LOXL2	0.45	IDD_Esophagus_Mucosa	LOXL2	protein_coding	21.2444	0.0419801
SPATA32	0.00123975	22	4	6.179e-05	Esophagus_Mucosa	0.579682	Testis	16.6926	1.91967e-17	0.743882	0.553849	4.00587	1.98137	0.783424	4	0	ENSG00000184361	SPATA32	0.3011	IDD_Small_Intestine_Terminal_Ileum	SPATA32	protein_coding	21.4998	0.0424011
PRPF38A	0.00124459	27	1	0.000183829	Esophagus_Muscularis	0.0019	Skin_Not_Sun_Exposed_Suprapubic	25.9504	4.28663e-16	25.9504	3.10543	3.74026	3.17983	0.147842	1	0	ENSG00000134748	PRPF38A	0.09485	IDD_Testis	PRPF38A	protein_coding	21.5837	0.0424753
KIAA0355	0.00124682	47	6	0.000591545	Brain_Cerebellum	0.894497	Adipose_Subcutaneous	22.3473	6.27824e-16	0.824946	-3.43546	3.19503	-0.71553	2.50002	6	0	ENSG00000166398	GARRE1	0.08305	IDD_Artery_Coronary	GARRE1	protein_coding	21.6224	0.0424753
PRR14L	0.00125913	47	3	0.0011	Artery_Tibial	0.32809	Minor_Salivary_Gland	31.4133	1.88581e-15	2.59201	-3.26362	1.71144	0.120027	1.82295	3	0	ENSG00000183530	PRR14L	0.06435	IDD_Ovary	PRR14L	protein_coding	21.8359	0.0428105
FST	0.00127568	40	5	0.000910795	Minor_Salivary_Gland	0.61769	Brain_Putamen_basal_ganglia	27.9721	4.44598e-16	1.15596	-2.76456	3.31672	-0.775069	1.65163	5	0	ENSG00000134363	FST	0.01318	IDD_Brain_Anterior_cingulate_cortex_BA24	FST	protein_coding	22.1228	0.0432151
HLA-DRA	0.00127602	36	7	0.00055	Skin_Not_Sun_Exposed_Suprapubic	0.97	Brain_Cerebellar_Hemisphere	15.4059	1.33163e-15	0.784703	-3.45514	2.14441	-0.674437	1.17714	7	0	ENSG00000204287	HLA-DRA	0.00478	IDD_Testis	HLA-DRA	protein_coding	22.1287	0.0432151
MRPL46	0.00127851	14	3	0.00053	Brain_Anterior_cingulate_cortex_BA24	0.33	Brain_Hippocampus	9.01092	4.36552e-19	1.9977	-3.46512	3.46512	1.69294	2.42377	3	0	ENSG00000259494	MRPL46	0.0004826	IDD_Adipose_Subcutaneous	MRPL46	protein_coding	22.1719	0.0432152
CCDC92	0.00128285	43	5	0.000174028	Heart_Left_Ventricle	0.994969	Lung	27.9569	2.72002e-15	1.27508	-3.75401	2.93832	-1.85748	1.96624	5	0	ENSG00000119242	CCDC92	0.07723	IDD_Esophagus_Muscularis	CCDC92	protein_coding	22.2472	0.0432775
AAGAB	0.00130448	45	4	2.55925e-20	Muscle_Skeletal	0.998415	Artery_Coronary	30.6544	7.82011e-16	2.20963	-1.81026	9.23598	-0.271417	1.7261	4	0	ENSG00000103591	AAGAB	0.9942	IDD_Minor_Salivary_Gland	AAGAB	protein_coding	22.6223	0.0439217
COL10A1	0.00131326	38	2	0.00655134	Whole_Blood	0.532386	Brain_Substantia_nigra	35.5026	4.98955e-16	1.28701	-2.36562	2.71883	1.95945	1.28848	2	0	ENSG00000123500	COL10A1	0.02269	IDD_Colon_Sigmoid	COL10A1	protein_coding	22.7746	0.0441318
PPWD1	0.00134368	49	3	0.00316604	Thyroid	0.694112	Muscle_Skeletal	40.4391	5.54255e-16	2.09025	-2.95114	1.26251	-1.91301	1.13176	3	0	ENSG00000113593	PPWD1	0.01375	IDD_Esophagus_Mucosa	PPWD1	protein_coding	23.3021	0.0449966
CUL9	0.00134419	47	3	0.00200145	Uterus	0.625435	Artery_Tibial	40.8336	2.67064e-15	2.17589	-3.09002	3.01841	-2.27025	1.77298	3	0	ENSG00000112659	CUL9	0.06395	IDD_Breast_Mammary_Tissue	CUL9	protein_coding	23.3109	0.0449966
ARL6IP4	0.00135705	43	1	0.00077	Esophagus_Mucosa	0.0032	Colon_Transverse	42.7662	9.57305e-16	42.7662	-3.21598	3.36336	2.1474	2.39444	1	0	ENSG00000182196	ARL6IP4	0.02864	IDD_Breast_Mammary_Tissue	ARL6IP4	protein_coding	23.534	0.0452866
ZNF891	0.00135808	48	4	5.35211e-05	Esophagus_Mucosa	0.84	Brain_Amygdala	26.1389	5.78616e-16	0.987849	-3.71542	4.03969	1.8337	2.0313	4	0	ENSG00000214029	ZNF891	0.0392	IDD_Colon_Transverse	ZNF891	protein_coding	23.5517	0.0452866
CUEDC2	0.00138322	37	5	0.0033	Breast_Mammary_Tissue	0.966908	Brain_Substantia_nigra	17.0673	6.53285e-16	0.847511	-2.93832	2.93832	0.131874	2.12263	5	0	ENSG00000107874	CUEDC2	0.002591	IDD_Heart_Atrial_Appendage	CUEDC2	protein_coding	23.9879	0.0459665
FANCA	0.00138377	49	3	9.4e-05	Cells_EBV-transformed_lymphocytes	0.96811	Brain_Cerebellum	38.774	3.81628e-15	2.49372	-2.10723	3.90558	-0.364478	1.43599	3	0	ENSG00000187741	FANCA	0.4078	IDD_Cells_Cultured_fibroblasts	FANCA	protein_coding	23.9973	0.0459665
BCAS2	0.00139825	31	4	4.72802e-05	Pancreas	0.95	Skin_Not_Sun_Exposed_Suprapubic	24.082	3.57544e-16	0.963937	-4.06868	0.0627068	-3.28672	1.25354	4	0	ENSG00000116752	BCAS2	0.2272	IDD_Breast_Mammary_Tissue	BCAS2	protein_coding	24.2485	0.0463589
ADH7	0.00141056	11	5	0.00012	Adipose_Subcutaneous	0.878701	Testis	4.9965	3.365e-17	0.904884	-3.84613	1.41651	-0.546697	2.0759	5	0	ENSG00000196344	ADH7	0.1979	IDD_Spleen	ADH7	protein_coding	24.4619	0.0466777
FKBP1A	0.00141466	49	8	0.000829349	Thyroid	0.961388	Brain_Hippocampus	24.4614	2.37111e-15	0.927343	-3.34281	2.71818	-1.23595	1.33545	8	0	ENSG00000088832	FKBP1A	0.08123	IDD_Minor_Salivary_Gland	FKBP1A	protein_coding	24.5331	0.0467243
C6orf15	0.00143312	6	6	0.00122022	Skin_Not_Sun_Exposed_Suprapubic	0.341916	Minor_Salivary_Gland	2.20336	0.231959	0.231959	-2.25713	3.23411	0.627525	2.04556	6	0	ENSG00000204542	C6orf15	0.003985	IDD_Lung	C6orf15	protein_coding	24.8532	0.047244
SMAD6	0.00143845	39	3	0.000202848	Esophagus_Muscularis	0.482494	Prostate	27.2467	2.53359e-15	1.00174	-3.70667	3.71544	0.976362	2.1279	3	0	ENSG00000137834	SMAD6	0.3252	IDD_Breast_Mammary_Tissue	SMAD6	protein_coding	24.9457	0.0473298
FAM219A	0.00144263	45	4	0.00255039	Brain_Spinal_cord_cervical_c-1	0.62414	Brain_Putamen_basal_ganglia	35.5484	6.28915e-16	1.56405	-2.529	3.0173	-0.403561	1.85008	4	0	ENSG00000164970	FAM219A	0.009424	IDD_Esophagus_Gastroesophageal_Junction	FAM219A	protein_coding	25.0181	0.0473774
NLRP9	0.00146599	11	4	7.05782e-05	Colon_Sigmoid	0.036	Vagina	6.28524	2.89263e-17	0.316027	-3.97433	-2.09693	-3.01458	0.834392	4	0	ENSG00000185792	NLRP9	0.0155	IDD_Colon_Transverse	NLRP9	protein_coding	25.4233	0.0480535
ZCCHC8	0.00147232	39	2	0.0005	Spleen	0.13	Stomach	30.2475	7.66092e-16	7.33231	-3.31391	3.48076	1.83306	1.30064	2	0	ENSG00000033030	ZCCHC8	0.1141	IDD_Brain_Caudate_basal_ganglia	ZCCHC8	protein_coding	25.5329	0.0480866
NFE2L1	0.00147255	29	6	0.00022	Adipose_Subcutaneous	0.925699	Thyroid	14.2263	6.19252e-16	0.564489	-3.69487	3.69487	-1.02586	2.44992	6	0	ENSG00000082641	NFE2L1	0.4315	IDD_Vagina	NFE2L1	protein_coding	25.5369	0.0480866
KPNA2	0.00147745	43	2	0.00041	Brain_Amygdala	0.298373	Testis	38.7009	1.85163e-15	2.68646	-3.53356	1.03993	-3.21098	0.761119	2	0	ENSG00000182481	KPNA2	0.2089	IDD_Brain_Anterior_cingulate_cortex_BA24	KPNA2	protein_coding	25.6219	0.0481559
G6PC2	0.00148316	18	5	5.67333e-05	Nerve_Tibial	0.79438	Skin_Not_Sun_Exposed_Suprapubic	7.97544	1.10261e-17	1.02497	-4.026	0.260627	-2.33403	1.30392	5	0	ENSG00000152254	G6PC2	0.2496	IDD_Muscle_Skeletal	G6PC2	protein_coding	25.7209	0.0482189
ZBTB12	0.00148588	45	8	8.5e-05	Heart_Left_Ventricle	0.92	Adipose_Subcutaneous	15.5656	1.18484e-15	0.579393	-3.92985	3.82798	0.700694	1.59322	8	0	ENSG00000204366	ZBTB12	0.06533	IDD_Ovary	ZBTB12	protein_coding	25.7682	0.0482189
CYP1B1	0.00148866	39	6	0.000443807	Whole_Blood	0.97	Colon_Transverse	17.8989	3.13814e-16	0.810906	-3.51256	3.28578	0.348249	1.51057	6	0	ENSG00000138061	CYP1B1	0.1719	IDD_Vagina	CYP1B1	protein_coding	25.8163	0.0482189
ZNF429	0.00149586	49	3	0.000438523	Thyroid	0.813977	Brain_Nucleus_accumbens_basal_ganglia	30.8561	7.603e-16	4.14063	-3.51574	2.79438	-1.12954	1.75236	3	0	ENSG00000197013	ZNF429	0.2519	IDD_Pancreas	ZNF429	protein_coding	25.9412	0.0482189
NOTUM	0.00149688	31	1	0.000732368	Skin_Not_Sun_Exposed_Suprapubic	0.0114643	Brain_Cerebellar_Hemisphere	28.7506	9.8074e-16	28.7506	-3.37717	3.22084	-0.544557	3.06467	1	0	ENSG00000185269	NOTUM	0.1192	IDD_Minor_Salivary_Gland	NOTUM	protein_coding	25.9588	0.0482189
PNO1	0.00149926	46	2	0.000131486	Lung	0.4	Nerve_Tibial	39.4445	5.935e-16	5.49799	-3.82366	0.841621	-3.271	0.688254	2	0	ENSG00000115946	PNO1	0.4401	IDD_Cells_Cultured_fibroblasts	PNO1	protein_coding	26.0002	0.0482189
WDR83OS	0.0015037	44	4	0.00140369	Brain_Caudate_basal_ganglia	0.92	Adrenal_Gland	32.0143	7.4996e-16	1.15133	-0.266311	3.19389	1.47636	0.961808	4	0	ENSG00000105583	WDR83OS	0.09529	IDD_Pituitary	WDR83OS	protein_coding	26.0772	0.0482189
FOSB	0.0015038	32	2	0.0027	Adipose_Visceral_Omentum	0.855679	Artery_Aorta	29.0704	6.94553e-16	1.9631	-1.55477	2.99998	2.62724	1.20466	2	0	ENSG00000125740	FOSB	0.1263	IDD_Vagina	FOSB	protein_coding	26.0788	0.0482189
OCLN	0.00150441	44	6	0.0058	Brain_Anterior_cingulate_cortex_BA24	0.99	Uterus	23.6232	2.29701e-15	1.48507	-2.75888	1.87076	0.269113	1.1939	6	0	ENSG00000197822	OCLN	0.01236	IDD_Adipose_Subcutaneous	OCLN	protein_coding	26.0895	0.0482189
ZNF738	0.00150856	49	3	0.00015319	Muscle_Skeletal	0.981006	Spleen	41.2998	4.07668e-15	1.47012	-3.78584	2.27008	-0.618376	1.07808	3	0	ENSG00000172687	ZNF738	0.2066	IDD_Esophagus_Gastroesophageal_Junction	ZNF738	protein_coding	26.1614	0.0482265
COQ10B	0.00151021	33	2	0.00056	Artery_Tibial	0.61	Pituitary	28.0293	1.49449e-15	4.8843	-3.45028	3.45028	2.66947	1.57292	2	0	ENSG00000115520	COQ10B	0.01851	IDD_Stomach	COQ10B	protein_coding	26.19	0.0482265
FOXP4	0.00151475	28	4	0.0026	Brain_Putamen_basal_ganglia	0.42	Heart_Atrial_Appendage	22.7172	4.19619e-16	0.990253	-3.01145	3.01145	-0.76169	2.71919	4	0	ENSG00000137166	FOXP4	0.0632	IDD_Minor_Salivary_Gland	FOXP4	protein_coding	26.2688	0.0482827
WAC	0.00153435	47	2	0.00033	Adrenal_Gland	0.70432	Pancreas	40.2933	1.00357e-15	5.41156	0.379495	3.59053	2.62661	0.927566	2	0	ENSG00000095787	WAC	1.732e-09	IDD_Minor_Salivary_Gland	WAC	protein_coding	26.6086	0.0488175
TRAT1	0.00154723	28	2	0.000361744	Brain_Spinal_cord_cervical_c-1	0.12	Colon_Sigmoid	23.2708	7.12701e-16	4.72917	-3.40486	3.56653	2.87738	1.39239	2	0	ENSG00000163519	TRAT1	0.05297	IDD_Liver	TRAT1	protein_coding	26.8321	0.0490582
NSD2	0.00154757	18	2	0.00034	Adrenal_Gland	0.89	Spleen	17.0029	1.77813e-18	0.997108	-3.58275	3.58275	-1.00289	3.43107	2	0	ENSG00000109685	NSD2	1.887e-08	IDD_Prostate	NSD2	protein_coding	26.8379	0.0490582
ARPC3	0.00155357	40	4	0.000309207	Whole_Blood	0.992114	Skin_Sun_Exposed_Lower_leg	26.5642	1.12533e-15	1.33408	-3.33927	3.60746	1.81247	2.08202	4	0	ENSG00000111229	ARPC3	0.05467	IDD_Adipose_Visceral_Omentum	ARPC3	protein_coding	26.942	0.0491293
WDR93	0.001558	39	4	3.95702e-05	Colon_Transverse	0.89	Brain_Cerebellum	25.502	1.13499e-15	2.4921	-4.10997	2.51214	-1.62604	1.2823	4	0	ENSG00000140527	WDR93	0.1716	IDD_Adipose_Subcutaneous	WDR93	protein_coding	27.0189	0.0491293
ABRA	0.00156084	30	3	0.000179057	Nerve_Tibial	0.42	Muscle_Skeletal	25.0898	5.22606e-16	1.22779	-3.74687	-0.806421	-2.92543	0.786473	3	0	ENSG00000174429	ABRA	0.118	IDD_Artery_Aorta	ABRA	protein_coding	27.0681	0.0491293
YIF1A	0.00156114	45	1	0.0014	Adipose_Subcutaneous	0.94	Adrenal_Gland	43.8392	1.32891e-15	43.8392	-3.19465	0.0752699	-3.08445	0.50684	1	0	ENSG00000174851	YIF1A	0.2293	IDD_Esophagus_Mucosa	YIF1A	protein_coding	27.0733	0.0491293
PHF11	0.00157859	40	5	9.06911e-06	Prostate	0.99	Breast_Mammary_Tissue	23.7969	3.84499e-16	0.90136	-1.0295	4.43826	2.49084	1.24296	5	0	ENSG00000136147	PHF11	0.01077	IDD_Colon_Sigmoid	PHF11	protein_coding	27.3759	0.0494949
CRIP2	0.0015813	46	6	0.0005155	Brain_Putamen_basal_ganglia	0.81	Adipose_Subcutaneous	30.8103	4.47426e-16	1.15545	-3.47257	1.51773	0.0617934	0.967275	6	0	ENSG00000182809	CRIP2	0.2841	IDD_Vagina	CRIP2	protein_coding	27.4229	0.0494949
TMEM219	0.00158246	14	3	0.0051	Cells_Cultured_fibroblasts	0.47	Artery_Tibial	11.6863	1.14809e-17	0.451389	-2.80065	1.68494	-1.72825	1.37992	3	0	ENSG00000149932	TMEM219	0.01406	IDD_Breast_Mammary_Tissue	TMEM219	protein_coding	27.4431	0.0494949
ACSS2	0.00158418	37	2	0.00022	Brain_Hippocampus	0.16	Brain_Hypothalamus	34.7279	1.20176e-15	1.63715	-3.59855	3.69487	2.45875	2.4925	2	0	ENSG00000131069	ACSS2	0.000501	IDD_Nerve_Tibial	ACSS2	protein_coding	27.4728	0.0494949
USP47	0.00158768	48	7	0.000362356	Adipose_Visceral_Omentum	0.999796	Pituitary	21.1217	8.24734e-16	0.745435	-3.56608	2.56843	-0.92776	1.67283	7	0	ENSG00000170242	USP47	0.1455	IDD_Brain_Frontal_Cortex_BA9	USP47	protein_coding	27.5335	0.0495149
MTMR2	0.00160426	49	7	2.56132e-05	Stomach	0.943973	Vagina	25.0416	1.29655e-15	0.924497	-4.20933	4.03432	1.42915	2.54423	7	0	ENSG00000087053	MTMR2	0.4462	IDD_Artery_Aorta	MTMR2	protein_coding	27.8211	0.0498557
ZNF26	0.00160435	44	4	0.000570116	Brain_Substantia_nigra	0.99	Brain_Caudate_basal_ganglia	27.0633	7.47909e-16	3.3711	-3.44545	1.31058	-2.10098	1.57566	4	0	ENSG00000198393	ZNF26	0.02971	IDD_Kidney_Cortex	ZNF26	protein_coding	27.8227	0.0498557

## Sheet: Supplementary Data 3
Supplementary Data 3: The 146 colocalizing genes of IDD identified by eQTL colocalization
Gene_name	pvalue	n	n_indep	p_i_best	t_i_best	p_i_worst	t_i_worst	eigen_max	eigen_min	eigen_min_kept	z_min	z_max	z_mean	z_sd	tmi	status	Gene	hgnc_symbol.x	max_GLCP	max_tissue	hgnc_symbol.y	gene_biotype	bonf_p	FDR_p
FGFR3	6.14e-15	45	6	8.14e-18	Adrenal_Gland	0.91	Brain_Cerebellar_Hemisphere	27.3792	2.64e-15	1.20011	-8.59754	4.18118	-2.58033	4.13073	6	0	ENSG00000068078	FGFR3	0.9999	IDD_Esophagus_Mucosa	FGFR3	protein_coding	1.06e-10	2.13e-11
RNF212	8.54e-09	49	5	1.71e-11	Heart_Atrial_Appendage	0.024	Brain_Putamen_basal_ganglia	33.5161	7.21e-16	1.96513	2.25713	6.72915	5.19438	1.18655	5	0	ENSG00000178222	RNF212	0.999	IDD_Brain_Cerebellar_Hemisphere	RNF212	protein_coding	0.000148169	5.29e-06
SOX5	1.55e-32	13	5	1.7e-34	Prostate	0.18	Heart_Left_Ventricle	9.20449	2.55e-17	0.771817	-2.94784	12.249	2.46036	3.41794	5	0	ENSG00000134532	SOX5	0.9987	IDD_Pituitary	SOX5	protein_coding	2.69e-28	1.35e-28
PDE3A	1.08e-08	24	6	4.2e-08	Spleen	0.75	Lung	17.4314	2.52e-17	0.674206	-0.806421	5.48223	0.411614	1.80099	6	0	ENSG00000172572	PDE3A	0.9966	gene_biotype	PDE3A	protein_coding	0.000186725	6.22e-06
AAGAB	0.00130448	45	4	2.56e-20	Muscle_Skeletal	0.998415	Artery_Coronary	30.6544	7.82e-16	2.20963	-1.81026	9.23598	-0.271417	1.7261	4	0	ENSG00000103591	AAGAB	0.9942	IDD_Minor_Salivary_Gland	AAGAB	protein_coding	22.6223	0.0439217
SPON2	9.34e-08	37	5	1.6e-10	Prostate	0.6	Heart_Atrial_Appendage	20.1859	3.03e-16	0.800719	-6.39552	2.79438	-1.6158	2.18128	5	0	ENSG00000159674	SPON2	0.9922	IDD_Small_Intestine_Terminal_Ileum	SPON2	protein_coding	0.00161915	3.52e-05
SMAD3	4.9e-17	47	9	1.2e-16	Muscle_Skeletal	0.377468	Adipose_Subcutaneous	20.9658	1.84e-15	0.798911	-8.28311	6.22512	-1.30938	3.52351	9	0	ENSG00000166949	SMAD3	0.991	IDD_Minor_Salivary_Gland	SMAD3	protein_coding	8.5e-13	2.12e-13
CHST3	2.54e-37	34	6	3.2e-37	Brain_Caudate_basal_ganglia	0.868153	Artery_Tibial	17.7213	1.19e-15	0.646505	-12.748	12.3149	-2.13537	9.27191	6	0	ENSG00000122863	CHST3	0.9893	IDD_Cells_Cultured_fibroblasts	CHST3	protein_coding	4.4e-33	4.4e-33
IL11	4.68e-06	26	6	1e-07	Lung	0.68398	Esophagus_Gastroesophageal_Junction	16.3662	4.32e-16	0.610636	-5.32655	-0.407038	-3.6147	1.36735	6	0	ENSG00000095752	IL11	0.9877	IDD_Breast_Mammary_Tissue	IL11	protein_coding	0.0811448	0.000901504
ADAMTSL3	7.17e-07	44	8	4.4e-09	Brain_Spinal_cord_cervical_c-1	0.944247	Liver	16.7616	1.23e-15	0.56018	-2.82016	5.86841	1.82234	1.71623	8	0	ENSG00000156218	ADAMTSL3	0.9812	IDD_Brain_Nucleus_accumbens_basal_ganglia	ADAMTSL3	protein_coding	0.0124262	0.000197218
DPH1	0.000366466	49	3	4.69e-05	Muscle_Skeletal	0.83129	Adipose_Subcutaneous	41.0184	4.04e-15	1.5565	-4.07043	0.213047	-1.96175	0.776308	3	0	ENSG00000108963	DPH1	0.9752	IDD_Colon_Transverse	DPH1	protein_coding	6.35526	0.0213239
GDF5	2.68e-10	5	3	1.2e-10	Brain_Anterior_cingulate_cortex_BA24	0.97	Colon_Transverse	3.16859	1.75e-16	0.1358	0.0376083	6.43933	3.5825	3.292	3	0	ENSG00000125965	GDF5	0.9745	IDD_Testis	GDF5	protein_coding	4.64e-06	3.1e-07
UQCC1	4.36e-08	42	1	5.8e-09	Colon_Transverse	0.18	Heart_Left_Ventricle	39.3932	2.46e-15	39.3932	-5.8225	4.31445	-5.05802	1.6508	1	0	ENSG00000101019	UQCC1	0.9653	IDD_Brain_Nucleus_accumbens_basal_ganglia	UQCC1	protein_coding	0.000756393	1.83e-05
AKR1A1	5.97e-07	44	3	5.37e-08	Esophagus_Muscularis	0.877955	Thyroid	31.6879	6.02e-16	3.83593	-4.89441	5.43847	0.437522	4.17468	3	0	ENSG00000117448	AKR1A1	0.9547	IDD_Pancreas	AKR1A1	protein_coding	0.0103613	0.000169838
SULF1	3.73e-06	29	6	5.7e-07	Brain_Putamen_basal_ganglia	0.74584	Uterus	13.49	1.15e-15	1.33206	-1.43953	5.00111	1.93672	1.6709	6	0	ENSG00000137573	SULF1	0.9494	IDD_Minor_Salivary_Gland	SULF1	protein_coding	0.0647063	0.000779504
HHIPL2	0.36468	42	3	0.000346394	Cells_Cultured_fibroblasts	0.941396	Brain_Amygdala	30.5709	1.69e-15	2.16527	-2.5427	3.57788	-0.451803	0.928275	3	0	ENSG00000143512	HHIPL2	0.9439	IDD_Lung	HHIPL2	protein_coding	6324.28	0.693911
KCTD15	4.74e-05	47	4	1.04e-06	Heart_Left_Ventricle	0.8	Ovary	34.6843	5.52e-16	2.30664	-4.88457	2.46802	-3.59336	1.50946	4	0	ENSG00000153885	KCTD15	0.9426	IDD_Breast_Mammary_Tissue	KCTD15	protein_coding	0.822354	0.00544542
NPR3	7.52e-05	29	8	5.3e-06	Nerve_Tibial	0.81	Colon_Sigmoid	16.8718	1.2e-15	0.566528	-4.55255	1.51334	-0.357553	1.87074	8	0	ENSG00000113389	NPR3	0.9388	IDD_Liver	NPR3	protein_coding	1.30473	0.00719134
AGER	6.73e-06	45	3	1.69e-07	Brain_Caudate_basal_ganglia	0.56	Brain_Anterior_cingulate_cortex_BA24	35.985	9.61e-16	2.17845	0.582842	5.23021	4.15367	1.33271	3	0	ENSG00000204305	AGER	0.9383	IDD_Colon_Transverse	AGER	protein_coding	0.11671	0.00116697
RPL28	1.22e-05	48	1	8.12e-08	Adipose_Visceral_Omentum	0.84408	Brain_Cerebellum	45.6911	1.5e-15	45.6911	-0.568052	5.36451	4.20032	0.987085	1	0	ENSG00000108107	RPL28	0.9366	IDD_Brain_Amygdala	RPL28	protein_coding	0.211156	0.00177422
MRPL52	4.61e-07	43	5	4.37e-07	Thyroid	0.77	Brain_Amygdala	29.5024	7.15e-16	1.08899	-3.97532	5.0522	2.9421	2.0041	5	0	ENSG00000172590	MRPL52	0.9339	IDD_Pancreas	MRPL52	protein_coding	0.00800258	0.000135621
TMEM190	4.43e-08	4	1	2.7e-08	Testis	6.2e-08	Brain_Hypothalamus	3.96591	1.2e-19	3.96591	-5.55985	5.41293	-2.7432	5.43786	1	0	ENSG00000160472	TMEM190	0.9262	IDD_Stomach	TMEM190	protein_coding	0.000768869	1.83e-05
KMT5C	0.0299439	47	5	0.0012	Vagina	0.9	Kidney_Cortex	29.5434	6.65e-16	1.04388	-3.23888	2.34553	-0.360215	1.30554	5	0	ENSG00000133247	KMT5C	0.9218	IDD_Nerve_Tibial	KMT5C	protein_coding	519.287	0.239081
AKR1C1	6.27e-06	46	4	3.31e-07	Cells_Cultured_fibroblasts	0.892957	Adrenal_Gland	27.2367	1.81e-15	1.26579	-4.71673	5.10476	2.15868	2.57324	4	0	ENSG00000187134	AKR1C1	0.9172	IDD_Brain_Cerebellar_Hemisphere	AKR1C1	protein_coding	0.108702	0.00113218
TMEM191B	0.536215	48	1	0.3	Brain_Caudate_basal_ganglia	0.984497	Nerve_Tibial	46.8775	2.73e-15	46.8775	-1.03643	-0.0194319	-0.607911	0.282162	1	0	ENSG00000278558	TMEM191B	0.9145	IDD_Artery_Aorta	TMEM191B	protein_coding	9299.04	0.799069
CCDC163	4.98e-06	48	2	1.47e-05	Brain_Spinal_cord_cervical_c-1	0.028	Artery_Aorta	46.3561	1.4e-15	1.64394	-4.33287	-2.19729	-2.69699	0.725911	2	0	ENSG00000280670	CCDC163	0.9071	IDD_Esophagus_Muscularis	CCDC163	protein_coding	0.0863875	0.000949204
AKR1C2	7.25e-05	46	4	8.57e-07	Esophagus_Muscularis	0.762731	Minor_Salivary_Gland	36.5743	3.35e-15	1.41027	-4.92191	2.28417	-3.49246	2.11612	4	0	ENSG00000151632	AKR1C2	0.9025	IDD_Artery_Tibial	AKR1C2	protein_coding	1.25708	0.00710135
FZD1	0.20886	21	9	0.00547559	Esophagus_Gastroesophageal_Junction	0.9	Esophagus_Muscularis	8.3584	1.24e-17	0.395601	-2.77764	1.55477	-0.732893	1.21185	9	0	ENSG00000157240	FZD1	0.8908	IDD_Artery_Aorta	FZD1	protein_coding	3622.06	0.56193
CLEC18A	8.4e-06	45	2	7.21e-07	Adipose_Subcutaneous	0.28	Testis	39.3347	3.87e-15	3.64282	-4.95559	-1.08032	-3.85542	0.92313	2	0	ENSG00000157322	CLEC18A	0.8906	IDD_Nerve_Tibial	CLEC18A	protein_coding	0.14564	0.00140022
CD79B	1.01e-09	38	2	2.82e-11	Pancreas	0.21	Cells_Cultured_fibroblasts	26.7441	9.7e-16	9.60818	-6.47	6.65558	0.870342	5.3922	2	0	ENSG00000007312	CD79B	0.8905	IDD_Adrenal_Gland	CD79B	protein_coding	1.75e-05	1.09e-06
BORCS7	0.0158956	49	1	0.000162061	Pancreas	0.488066	Skin_Not_Sun_Exposed_Suprapubic	46.3482	1.09e-15	46.3482	-3.77182	1.37404	-2.30979	0.885873	1	0	ENSG00000166275	BORCS7	0.8811	IDD_Adrenal_Gland	BORCS7	protein_coding	275.662	0.175832
MUSK	0.00252099	18	7	4e-06	Nerve_Tibial	0.94	Brain_Hippocampus	9.98299	2.45e-17	0.622182	-2.16765	4.61138	1.96355	2.402	7	0	ENSG00000030304	MUSK	0.8791	IDD_Colon_Transverse	MUSK	protein_coding	43.719	0.0649539
RNF5	4.29e-06	47	4	9.55e-08	Spleen	0.908074	Brain_Anterior_cingulate_cortex_BA24	37.7987	1.09e-15	1.55331	-5.33517	1.3021	-4.22718	1.29465	4	0	ENSG00000204308	RNF5	0.8771	IDD_Esophagus_Mucosa	RNF5	protein_coding	0.0744377	0.000861994
ZNF512B	0.0148346	48	5	0.00111719	Brain_Frontal_Cortex_BA9	0.973779	Colon_Sigmoid	20.8674	7.96e-16	1.21038	-3.25922	1.62446	-0.0988363	1.54356	5	0	ENSG00000196700	ZNF512B	0.8719	IDD_Brain_Cerebellum	ZNF512B	protein_coding	257.262	0.169383
TESK2	6.06e-06	49	3	3.42e-07	Esophagus_Mucosa	0.983926	Adipose_Visceral_Omentum	26.2931	5.27e-16	4.98034	-5.09883	3.3275	-3.08361	2.21354	3	0	ENSG00000070759	TESK2	0.8718	IDD_Ovary	TESK2	protein_coding	0.105145	0.00110666
FOXO3	4.85e-05	22	5	5.1e-07	Brain_Nucleus_accumbens_basal_ganglia	0.56	Artery_Coronary	10.5978	1.86e-17	0.669493	-5.02251	-0.582842	-2.82091	1.74324	5	0	ENSG00000118689	FOXO3	0.8696	IDD_Brain_Cerebellar_Hemisphere	FOXO3	protein_coding	0.84059	0.00552956
ITGA2	1.09e-05	42	8	5.99e-07	Pituitary	0.92	Colon_Sigmoid	21.1283	8.26e-16	0.733511	-4.99145	2.19729	-2.81895	1.79557	8	0	ENSG00000164171	ITGA2	0.8687	IDD_Minor_Salivary_Gland	ITGA2	protein_coding	0.188549	0.00165375
TBX2	0.000178626	48	2	2.82e-06	Nerve_Tibial	0.99	Artery_Coronary	38.4679	6.44e-16	6.77342	-0.0125335	4.68354	3.29795	1.40144	2	0	ENSG00000121068	TBX2	0.861	IDD_Brain_Nucleus_accumbens_basal_ganglia	TBX2	protein_coding	3.09772	0.0131244
COLGALT2	6.58e-06	46	8	5.65e-09	Colon_Sigmoid	0.54	Nerve_Tibial	21.3221	7.21e-16	0.77465	-3.70667	5.82687	3.22248	1.91541	8	0	ENSG00000198756	COLGALT2	0.8571	IDD_Brain_Cerebellar_Hemisphere	COLGALT2	protein_coding	0.114032	0.0011517
WWP2	0.000235903	33	5	5.5e-07	Artery_Tibial	0.679844	Thyroid	18.2761	1.77e-15	0.780308	-1.83167	5.00799	0.641281	1.96184	5	0	ENSG00000198373	WWP2	0.8544	IDD_Adrenal_Gland	WWP2	protein_coding	4.09103	0.0156727
AMPD1	8.67e-06	29	2	1.91e-06	Muscle_Skeletal	0.465312	Artery_Coronary	27.8733	3.42e-16	0.995431	-4.7626	1.12639	-1.16043	0.811094	2	0	ENSG00000116748	AMPD1	0.8541	IDD_Minor_Salivary_Gland	AMPD1	protein_coding	0.150365	0.00143188
EPDR1	0.00115545	37	8	0.0059635	Brain_Frontal_Cortex_BA9	0.975858	Artery_Tibial	11.2807	2.21e-16	0.622515	-1.5141	2.74978	0.234426	1.08855	8	0	ENSG00000086289	EPDR1	0.8532	IDD_Minor_Salivary_Gland	EPDR1	protein_coding	20.0379	0.0408889
ZNF260	3.3e-06	48	3	0.000391159	Brain_Spinal_cord_cervical_c-1	0.86323	Brain_Anterior_cingulate_cortex_BA24	41.0389	5.72e-16	3.02363	-3.52719	3.54598	1.18748	1.68069	3	0	ENSG00000254004	ZNF260	0.8471	IDD_Adipose_Subcutaneous	ZNF260	protein_coding	0.0571628	0.000723496
RIMBP3	9.98e-06	2	2	3.67e-06	Testis	0.3	Brain_Cortex	1.04891	0.951095	0.951095	-1.03643	4.62946	1.79651	4.00639	2	0	ENSG00000275793	RIMBP3	0.8423	IDD_Stomach	RIMBP3	protein_coding	0.173023	0.00156204
RACK1	0.014129	49	4	0.00158682	Adipose_Visceral_Omentum	0.920482	Brain_Putamen_basal_ganglia	22.8912	8.41e-16	1.82143	-1.19662	3.15832	1.01818	1.41886	4	0	ENSG00000204628	RACK1	0.8341	IDD_Minor_Salivary_Gland	RACK1	protein_coding	245.026	0.165427
MAFA	0.00231716	26	7	1.3e-05	Esophagus_Gastroesophageal_Junction	0.97	Artery_Coronary	13.6622	1.07e-15	0.783171	-4.22183	4.36011	1.59058	2.05303	7	0	ENSG00000182759	MAFA	0.8294	IDD_Esophagus_Mucosa	MAFA	protein_coding	40.1842	0.06191
AKAP11	0.0032742	49	3	3.7e-05	Cells_Cultured_fibroblasts	0.841104	Liver	37.7194	1.16e-15	2.04651	-3.63047	4.12546	2.29993	1.45199	3	0	ENSG00000023516	AKAP11	0.8211	IDD_Liver	AKAP11	protein_coding	56.7811	0.0758497
CDK5RAP3	0.00879947	49	3	0.00362972	Muscle_Skeletal	0.988989	Brain_Putamen_basal_ganglia	40.5441	4e-15	1.89193	-2.90867	2.4966	0.158651	0.982358	3	0	ENSG00000108465	CDK5RAP3	0.8187	IDD_Brain_Frontal_Cortex_BA9	CDK5RAP3	protein_coding	152.6	0.127335
FAM198A	0.000218759	42	3	5.4e-06	Colon_Transverse	0.577339	Testis	24.4379	6.98e-16	4.64786	-4.54862	-0.557276	-2.47859	1.58233	3	0	ENSG00000144649	GASK1A	0.8178	IDD_Prostate	GASK1A	protein_coding	3.79373	0.0149747
ZNF567	1e-05	43	2	1.01e-06	Esophagus_Muscularis	0.258842	Brain_Hippocampus	36.2173	5.35e-16	6.66147	-4.59633	4.88921	3.9023	2.06572	2	0	ENSG00000189042	ZNF567	0.8104	IDD_Muscle_Skeletal	ZNF567	protein_coding	0.173407	0.00156204
MMACHC	1.24e-06	47	2	3.08e-07	Skin_Not_Sun_Exposed_Suprapubic	0.174916	Artery_Coronary	25.1373	6.66e-16	21.5731	-5.11872	3.41475	-2.54725	2.84511	2	0	ENSG00000132763	MMACHC	0.8049	IDD_Breast_Mammary_Tissue	MMACHC	protein_coding	0.0214886	0.000326749
ZC3HC1	2.7e-06	31	5	8.31e-08	Brain_Cortex	0.54	Artery_Tibial	25.3942	6.8e-16	0.848933	-5.36018	0.612813	-4.81549	1.21519	5	0	ENSG00000091732	ZC3HC1	0.8009	IDD_Nerve_Tibial	ZC3HC1	protein_coding	0.0468135	0.000632542
FOXC2	0.000753296	15	15	0.0017	Cells_Cultured_fibroblasts	0.98	Spleen	3.2236	0.110039	0.110039	-2.32635	3.13818	0.46413	1.42733	15	0	ENSG00000176692	FOXC2	0.7982	IDD_Adipose_Visceral_Omentum	FOXC2	protein_coding	13.0637	0.0313994
BTBD16	2.19e-05	45	5	1.16e-06	Muscle_Skeletal	0.938837	Pituitary	30.111	2.95e-15	2.05401	-4.86161	3.91092	-2.95188	2.11651	5	0	ENSG00000138152	BTBD16	0.7977	IDD_Brain_Anterior_cingulate_cortex_BA24	BTBD16	protein_coding	0.380402	0.00279675
YJEFN3	3.01e-05	41	3	4e-06	Uterus	0.297475	Brain_Cerebellum	33.8354	1.08e-15	1.88132	-1.65957	4.61138	3.43197	1.2966	3	0	ENSG00000250067	YJEFN3	0.7883	IDD_Minor_Salivary_Gland	YJEFN3	protein_coding	0.522591	0.00362868
TMEM67	0.000774474	5	3	5.3e-05	Heart_Left_Ventricle	0.6	Thyroid	3.46837	3.76e-19	0.637594	-4.04199	4.04199	-1.37513	3.35809	3	0	ENSG00000164953	TMEM67	0.7717	IDD_Esophagus_Muscularis	TMEM67	protein_coding	13.4309	0.0318334
MTHFSD	0.0968766	49	4	0.0038725	Liver	0.9747	Brain_Anterior_cingulate_cortex_BA24	37.0122	3.64e-15	1.54848	-2.88837	1.87187	-1.08735	0.919874	4	0	ENSG00000103248	MTHFSD	0.7708	IDD_Kidney_Cortex	MTHFSD	protein_coding	1680.03	0.405857
IRF2BP1	3.69e-09	42	4	4.19e-13	Adipose_Visceral_Omentum	0.93	Brain_Hypothalamus	26.283	2.44e-15	1.00255	-7.24924	0.103115	-3.99083	2.8749	4	0	ENSG00000170604	IRF2BP1	0.7703	IDD_Breast_Mammary_Tissue	IRF2BP1	protein_coding	6.39e-05	2.73e-06
MUTYH	0.00592028	47	5	7.72e-05	Brain_Hypothalamus	0.76	Brain_Substantia_nigra	32.6778	6.72e-16	1.6835	-2.35685	3.95304	2.8135	1.30901	5	0	ENSG00000132781	MUTYH	0.7655	IDD_Artery_Aorta	MUTYH	protein_coding	102.669	0.10359
ARNTL	8.48e-11	23	4	4.8e-12	Small_Intestine_Terminal_Ileum	0.87	Cells_Cultured_fibroblasts	16.4262	1.02e-17	0.942541	-6.91137	6.48286	-4.34267	3.81795	4	0	ENSG00000133794	BMAL1	0.7511	IDD_Minor_Salivary_Gland	BMAL1	protein_coding	1.47e-06	1.23e-07
JAZF1	0.000120213	48	7	5.68e-06	Esophagus_Mucosa	0.995602	Testis	23.7852	4.84e-16	0.848025	-4.53814	1.7392	-1.27977	1.75692	7	0	ENSG00000153814	JAZF1	0.7487	IDD_Minor_Salivary_Gland	JAZF1	protein_coding	2.08473	0.01007
NQO1	2.17e-06	29	5	2e-06	Brain_Nucleus_accumbens_basal_ganglia	0.983169	Prostate	18.0545	7.84e-16	0.757415	-4.75342	1.43953	0.320056	1.06995	5	0	ENSG00000181019	NQO1	0.7412	IDD_Brain_Hypothalamus	NQO1	protein_coding	0.0376031	0.00052956
ARMS2	0.000182903	34	3	5.98e-06	Brain_Anterior_cingulate_cortex_BA24	0.00953094	Brain_Hippocampus	28.1149	6.33e-16	1.58573	-4.52718	-2.5924	-3.04555	0.486832	3	0	ENSG00000254636	ARMS2	0.7279	IDD_Brain_Substantia_nigra	ARMS2	protein_coding	3.1719	0.0133098
C14orf39	0.00165628	23	3	2.33e-05	Muscle_Skeletal	0.93	Thyroid	18.8216	4.68e-17	1.43768	-4.23084	0.0878448	-3.24903	0.89112	3	0	ENSG00000179008	C14orf39	0.7241	IDD_Minor_Salivary_Gland	C14orf39	protein_coding	28.7232	0.0513773
MUC20	0.255808	49	2	0.00508106	Liver	0.980778	Kidney_Cortex	35.2382	5.22e-05	6.11556	-1.37793	2.80185	0.19024	0.905314	2	0	ENSG00000176945	MUC20	0.7209	IDD_Testis	MUC20	protein_coding	4436.21	0.605532
SIX6	9.75e-05	2	2	2.02e-05	Muscle_Skeletal	0.12	Testis	1.24015	0.75985	0.75985	-4.26291	-1.55477	-2.90884	1.91494	2	0	ENSG00000184302	SIX6	0.7155	IDD_Minor_Salivary_Gland	SIX6	protein_coding	1.69057	0.00862434
GALNT3	0.000453257	47	5	1.71e-05	Pancreas	0.14	Liver	30.0493	2.94e-15	1.2307	-3.75367	4.29989	2.65331	1.13437	5	0	ENSG00000115339	GALNT3	0.7117	IDD_Artery_Coronary	GALNT3	protein_coding	7.86038	0.023889
MAML3	0.298178	10	6	0.1	Thyroid	0.97	Brain_Caudate_basal_ganglia	4.61872	1.75e-17	0.446157	-1.64485	1.20036	-0.273063	0.796601	6	0	ENSG00000196782	MAML3	0.7058	IDD_Stomach	MAML3	protein_coding	5171	0.640298
SMARCD2	3.27e-09	45	2	7.61e-10	Muscle_Skeletal	0.54	Brain_Cortex	35.5867	1.18e-15	8.438	-6.1528	6.13545	-2.29733	3.93202	2	0	ENSG00000108604	SMARCD2	0.7047	IDD_Brain_Hypothalamus	SMARCD2	protein_coding	5.68e-05	2.7e-06
CTDSP2	9.38e-07	14	2	1.4e-07	Adipose_Visceral_Omentum	0.047	Brain_Cerebellum	12.8336	3.76e-17	1.1664	1.9863	5.26525	4.97038	0.88819	2	0	ENSG00000175215	CTDSP2	0.7047	IDD_Adrenal_Gland	CTDSP2	protein_coding	0.0162753	0.000254272
HSF2	0.000867485	46	6	1.08e-05	Skin_Not_Sun_Exposed_Suprapubic	0.85049	Esophagus_Gastroesophageal_Junction	29.9475	1.25e-15	1.02021	-2.0501	4.40086	2.37627	2.09244	6	0	ENSG00000025156	HSF2	0.7036	IDD_Adipose_Subcutaneous	HSF2	protein_coding	15.0439	0.0340321
TNIK	7.05e-05	30	12	6.05e-05	Muscle_Skeletal	0.92	Vagina	11.9034	4.45e-16	0.51378	-3.56061	4.01082	-0.233529	1.42108	12	0	ENSG00000154310	TNIK	0.7029	IDD_Minor_Salivary_Gland	TNIK	protein_coding	1.22332	0.00694989
PAX1	0.186576	4	2	0.138472	Esophagus_Mucosa	0.52	Thyroid	3.03428	0.0120052	0.908319	-1.48151	0.67449	0.127705	1.07291	2	0	ENSG00000125813	PAX1	0.7002	IDD_Esophagus_Gastroesophageal_Junction	PAX1	protein_coding	3235.6	0.535906
TSSK6	4.37e-06	48	1	4.2e-06	Brain_Hippocampus	5e-06	Stomach	47.9718	1.53e-15	47.9718	-4.60123	4.59153	-4.40008	1.32547	1	0	ENSG00000178093	TSSK6	0.6954	IDD_Adipose_Visceral_Omentum	TSSK6	protein_coding	0.0758642	0.000861994
CILP2	4.36e-06	45	1	2.8e-06	Brain_Frontal_Cortex_BA9	0.250366	Thyroid	43.2324	2.4e-15	43.2324	-4.68497	4.68497	-3.4275	2.9653	1	0	ENSG00000160161	CILP2	0.6937	IDD_Brain_Substantia_nigra	CILP2	protein_coding	0.0756885	0.000861994
ZNF529	0.000506945	46	5	4.6e-06	Minor_Salivary_Gland	0.88814	Uterus	24.5512	1.24e-15	0.953276	-3.43479	4.58225	0.935638	2.2251	5	0	ENSG00000186020	ZNF529	0.6925	IDD_Kidney_Cortex	ZNF529	protein_coding	8.79143	0.0251155
MED4	0.0221027	47	6	0.0057482	Nerve_Tibial	0.987233	Pancreas	19.4226	1.31e-15	1.77221	-2.25574	2.76181	0.38924	1.53927	6	0	ENSG00000136146	MED4	0.6885	IDD_Artery_Coronary	MED4	protein_coding	383.306	0.207056
SLC38A11	1.75e-05	37	7	3.7e-08	Brain_Substantia_nigra	0.88	Brain_Hippocampus	20.7294	2.16e-16	0.772187	-5.50468	1.47579	-0.812882	1.15232	7	0	ENSG00000169507	SLC38A11	0.6812	IDD_Brain_Spinal_cord_cervical_c-1	SLC38A11	protein_coding	0.303482	0.00233421
ALPL	0.628323	12	8	0.22	Pancreas	0.88	Adipose_Visceral_Omentum	4.13605	8.52e-18	0.204828	-1.22653	1.17499	-0.0771474	0.678428	8	0	ENSG00000162551	ALPL	0.6788	IDD_Heart_Left_Ventricle	ALPL	protein_coding	10896.4	0.844543
PRDX1	4.25e-06	48	3	1.68e-07	Brain_Cerebellum	0.982207	Artery_Tibial	29.9702	1.19e-15	5.5785	-5.23151	4.6189	-0.173139	2.71055	3	0	ENSG00000117450	PRDX1	0.6775	IDD_Muscle_Skeletal	PRDX1	protein_coding	0.0736169	0.000861994
PSMC5	1.89e-08	49	3	5e-10	Cells_Cultured_fibroblasts	0.42687	Testis	44.2421	7.95e-16	2.24045	-6.21901	-0.794558	-5.06397	1.10276	3	0	ENSG00000087191	PSMC5	0.6768	IDD_Brain_Cerebellum	PSMC5	protein_coding	0.00032843	9.83e-06
CEP250	0.0424347	17	4	0.00248394	Muscle_Skeletal	0.37	Pancreas	12.7753	1.4e-17	0.450518	-3.02529	3.01888	0.425226	1.61099	4	0	ENSG00000126001	CEP250	0.6604	IDD_Brain_Frontal_Cortex_BA9	CEP250	protein_coding	735.902	0.282001
ZNF84	0.00196551	47	4	0.000284861	Brain_Spinal_cord_cervical_c-1	0.86	Brain_Hippocampus	33.1193	9.06e-16	1.6098	-3.62869	3.39438	1.75314	1.6294	4	0	ENSG00000198040	ZNF84	0.6591	IDD_Esophagus_Muscularis	ZNF84	protein_coding	34.0859	0.0554665
ZNF461	1.8e-05	31	2	4.7e-06	Skin_Not_Sun_Exposed_Suprapubic	0.22	Brain_Cerebellar_Hemisphere	24.816	1.34e-15	5.54081	-4.57763	4.57334	-1.88113	3.61803	2	0	ENSG00000197808	ZNF461	0.6585	IDD_Minor_Salivary_Gland	ZNF461	protein_coding	0.311295	0.00235802
C5orf34	0.000527357	48	3	4.55e-05	Brain_Substantia_nigra	0.155673	Brain_Cerebellum	36.2011	9.25e-16	3.41213	-4.07781	-1.41977	-3.40187	0.883755	3	0	ENSG00000172244	C5orf34	0.6563	IDD_Adipose_Visceral_Omentum	C5orf34	protein_coding	9.14542	0.0256145
SUN1	0.000167212	38	7	1.2e-06	Cells_EBV-transformed_lymphocytes	0.94	Brain_Substantia_nigra	16.3026	1.56e-15	0.578828	-4.85564	2.5427	-1.61912	1.69591	7	0	ENSG00000164828	SUN1	0.6417	IDD_Cells_Cultured_fibroblasts	SUN1	protein_coding	2.89979	0.0126614
NPC1	0.000199425	49	4	4.82e-06	Thyroid	0.999884	Esophagus_Muscularis	38.4391	1.01e-15	1.79812	-4.57227	0.000145724	-3.40132	0.979487	4	0	ENSG00000141458	NPC1	0.6399	IDD_Esophagus_Muscularis	NPC1	protein_coding	3.45843	0.0141218
PBX2	0.00728513	39	6	5.68e-05	Whole_Blood	0.99165	Esophagus_Muscularis	22.4649	7.28e-16	0.854608	-4.02587	2.23889	0.716814	1.46166	6	0	ENSG00000204304	PBX2	0.6391	IDD_Vagina	PBX2	protein_coding	126.339	0.116757
NASP	0.000470369	43	3	0.000800121	Skin_Sun_Exposed_Lower_leg	0.390619	Brain_Anterior_cingulate_cortex_BA24	37.6861	1.54e-15	2.17087	-3.35275	3.3079	1.93816	1.47752	3	0	ENSG00000132780	NASP	0.6373	IDD_Vagina	NASP	protein_coding	8.15714	0.0244198
BIRC6	5.27e-05	49	3	2.07e-06	Esophagus_Gastroesophageal_Junction	0.690331	Muscle_Skeletal	36.5154	1.06e-15	3.25021	-4.7467	1.98525	-1.37138	1.05065	3	0	ENSG00000115760	BIRC6	0.6364	IDD_Breast_Mammary_Tissue	BIRC6	protein_coding	0.913131	0.00585273
COL27A1	2.78e-05	33	12	5.4e-06	Colon_Sigmoid	0.82	Brain_Frontal_Cortex_BA9	11.3798	1e-15	0.49594	-4.28858	4.54862	2.04026	2.23206	12	0	ENSG00000196739	COL27A1	0.634	IDD_Colon_Sigmoid	COL27A1	protein_coding	0.482366	0.00342064
R3HCC1L	0.000222465	31	4	4.71e-06	Brain_Cerebellum	0.21	Adipose_Visceral_Omentum	22.0475	1.04e-15	0.872982	-4.57722	-1.25357	-3.81436	0.872365	4	0	ENSG00000166024	R3HCC1L	0.6331	IDD_Liver	R3HCC1L	protein_coding	3.85799	0.0150099
PTK2	0.000348129	28	5	1.8e-06	Brain_Putamen_basal_ganglia	0.56	Cells_Cultured_fibroblasts	22.1248	6.32e-16	0.767232	-4.27633	4.77467	3.13282	2.46723	5	0	ENSG00000169398	PTK2	0.63	IDD_Muscle_Skeletal	PTK2	protein_coding	6.03726	0.0206239
CYP27B1	1.31e-05	37	1	1.3e-05	Adrenal_Gland	0.96	Brain_Hippocampus	36.0134	1.37e-15	36.0134	-4.36011	4.36011	3.76955	2.09914	1	0	ENSG00000111012	CYP27B1	0.6124	IDD_Cells_EBV-transformed_lymphocytes	CYP27B1	protein_coding	0.227313	0.00187841
AKR1C3	0.00233521	35	9	0.000197314	Ovary	0.966148	Esophagus_Mucosa	11.4666	8.13e-16	0.650767	-3.72243	2.78215	0.243798	1.33698	9	0	ENSG00000196139	AKR1C3	0.6097	IDD_Nerve_Tibial	AKR1C3	protein_coding	40.4973	0.0622963
FOXA2	0.41	13	1	0.41	Cells_EBV-transformed_lymphocytes	0.41	Pancreas	13	4.86e-17	13	-0.823894	0.823894	0.697141	0.457014	1	0	ENSG00000125798	FOXA2	0.6095	IDD_Testis	FOXA2	protein_coding	7110.22	0.724414
NDUFA13	1.63e-05	29	2	4.4e-06	Brain_Cerebellum	0.035	Whole_Blood	27.3587	2.02e-15	1.6413	-4.59153	4.59153	-0.578085	4.40927	2	0	ENSG00000186010	NDUFA13	0.6057	IDD_Liver	NDUFA13	protein_coding	0.283349	0.00222806
CCDC66	0.0574976	49	3	0.00301109	Cells_Cultured_fibroblasts	0.988115	Kidney_Cortex	39.095	2.46e-15	2.03406	-2.9666	1.75181	-0.51033	0.97799	3	0	ENSG00000180376	CCDC66	0.6043	IDD_Artery_Aorta	CCDC66	protein_coding	997.124	0.322657
TSEN15	0.0171619	49	2	0.01	Brain_Amygdala	0.798967	Minor_Salivary_Gland	38.176	3.77e-15	8.39196	-2.57583	2.03352	-1.58537	1.17624	2	0	ENSG00000198860	TSEN15	0.6008	IDD_Vagina	TSEN15	protein_coding	297.622	0.183244
MAP3K7	0.247688	49	4	0.000764726	Muscle_Skeletal	0.926056	Minor_Salivary_Gland	31.0141	1.17e-15	2.03331	-0.412463	3.36526	1.17268	0.724795	4	0	ENSG00000135341	MAP3K7	0.5971	IDD_Nerve_Tibial	MAP3K7	protein_coding	4295.4	0.596946
PASK	0.000535002	48	3	3.69e-05	Prostate	0.17	Brain_Cortex	36.2061	1.39e-15	1.80137	-1.5141	4.12629	3.29847	0.99476	3	0	ENSG00000115687	PASK	0.5952	IDD_Muscle_Skeletal	PASK	protein_coding	9.27801	0.0257693
ZNF608	0.000257911	39	9	1.59e-05	Esophagus_Mucosa	0.88	Brain_Spinal_cord_cervical_c-1	19.9148	1.9e-15	0.676625	-1.28155	4.31614	0.452117	1.02789	9	0	ENSG00000168916	ZNF608	0.5945	IDD_Esophagus_Gastroesophageal_Junction	ZNF608	protein_coding	4.47269	0.0167497
YIPF4	0.000213591	46	5	1.89e-06	Esophagus_Gastroesophageal_Junction	0.52	Small_Intestine_Terminal_Ileum	21.4127	1.07e-15	2.27418	-4.76498	-0.643345	-2.88802	1.48785	5	0	ENSG00000119820	YIPF4	0.5907	IDD_Brain_Substantia_nigra	YIPF4	protein_coding	3.7041	0.0148147
DLX5	0.112474	37	5	0.0217288	Stomach	0.72	Uterus	27.3698	2.54e-15	0.974738	-1.28155	2.29507	0.98759	0.67383	5	0	ENSG00000105880	DLX5	0.5901	IDD_Liver	DLX5	protein_coding	1950.53	0.432512
SPX	0.096086	41	6	0.000880258	Cells_Cultured_fibroblasts	0.943825	Brain_Cerebellum	26.9016	5.9e-16	0.973976	-3.32624	2.5831	0.974027	1.36183	6	0	ENSG00000134548	SPX	0.5896	IDD_Minor_Salivary_Gland	SPX	protein_coding	1666.32	0.403813
NBPF3	0.401839	49	1	0.0332219	Cells_Cultured_fibroblasts	0.851886	Heart_Left_Ventricle	47.4275	1.32e-15	47.4275	-2.12939	-0.186712	-0.827973	0.285302	1	0	ENSG00000142794	NBPF3	0.5768	IDD_Pancreas	NBPF3	protein_coding	6968.7	0.719972
TGFA	1.43e-10	38	6	2.15e-15	Brain_Cortex	0.892126	Heart_Atrial_Appendage	22.5997	1.75e-15	1.15041	-7.9321	1.28834	-0.855187	2.4897	6	0	ENSG00000163235	TGFA	0.5765	IDD_Brain_Cerebellum	TGFA	protein_coding	2.48e-06	1.91e-07
CYP19A1	0.00582855	20	9	0.00038	Pancreas	0.949994	Muscle_Skeletal	9.50742	2.1e-18	0.331016	-3.5536	0.417722	-0.774792	1.10103	9	0	ENSG00000137869	CYP19A1	0.5751	IDD_Testis	CYP19A1	protein_coding	101.079	0.10292
CDK4	2.18e-05	9	3	3.3e-07	Nerve_Tibial	0.63	Liver	4.61328	1.33e-19	1.30027	-5.1056	-0.481727	-2.88595	1.86876	3	0	ENSG00000135446	CDK4	0.5713	IDD_Muscle_Skeletal	CDK4	protein_coding	0.378282	0.00279675
MAP3K14	0.00425242	40	3	0.00018	Muscle_Skeletal	0.915166	Skin_Sun_Exposed_Lower_leg	34.2941	3.38e-15	1.40052	-3.74555	1.76836	-0.368467	0.784326	3	0	ENSG00000006062	MAP3K14	0.5701	IDD_Minor_Salivary_Gland	MAP3K14	protein_coding	73.7454	0.0857406
SVEP1	0.0192809	38	12	0.00378971	Liver	0.86	Esophagus_Muscularis	14.2953	1.18e-15	0.618357	-2.89516	1.94313	-0.770294	1.32179	12	0	ENSG00000165124	SVEP1	0.5687	IDD_Brain_Putamen_basal_ganglia	SVEP1	protein_coding	334.369	0.193414
POLD3	4.54e-05	33	3	0.00184704	Minor_Salivary_Gland	0.963929	Lung	27.8532	1.08e-15	1.08729	-2.18108	3.11379	2.39129	1.13364	3	0	ENSG00000077514	POLD3	0.5659	IDD_Stomach	POLD3	protein_coding	0.787366	0.0052485
ZNF589	0.00030142	49	2	4.32e-05	Whole_Blood	0.0086263	Cells_EBV-transformed_lymphocytes	46.0913	8.1e-16	1.95179	-4.08961	-2.62652	-3.67818	0.373029	2	0	ENSG00000164048	ZNF589	0.5656	IDD_Brain_Cerebellar_Hemisphere	ZNF589	protein_coding	5.22723	0.0185341
NNT	0.000140932	40	4	1.07e-06	Esophagus_Mucosa	0.073	Brain_Caudate_basal_ganglia	29.6363	1.14e-15	1.90489	-4.87783	-1.79283	-3.56776	0.826116	4	0	ENSG00000112992	NNT	0.5649	IDD_Minor_Salivary_Gland	NNT	protein_coding	2.44404	0.0111587
CCDC91	7.7e-05	47	4	9.7e-06	Artery_Coronary	0.907933	Ovary	26.2409	5e-16	1.06054	-4.42376	2.19729	-0.416153	1.67803	4	0	ENSG00000123106	CCDC91	0.5608	IDD_Colon_Transverse	CCDC91	protein_coding	1.3358	0.00729862
NANOS2	3.58e-06	9	3	3.84e-07	Brain_Substantia_nigra	0.78	Brain_Frontal_Cortex_BA9	6.72604	1.31e-17	0.787591	-2.90141	5.0768	3.07617	2.9137	3	0	ENSG00000188425	NANOS2	0.5604	IDD_Stomach	NANOS2	protein_coding	0.0620809	0.000756997
NFU1	6e-08	49	3	2.71e-13	Brain_Hypothalamus	0.258785	Muscle_Skeletal	32.1693	8.18e-16	4.00011	1.12927	7.30786	4.32343	1.55266	3	0	ENSG00000169599	NFU1	0.5587	IDD_Muscle_Skeletal	NFU1	protein_coding	0.00104132	2.42e-05
NGEF	0.000570861	45	8	3.88e-05	Vagina	0.921566	Nerve_Tibial	22.4434	3.31e-16	0.942298	-3.06453	4.11469	1.10147	2.10573	8	0	ENSG00000066248	NGEF	0.5586	IDD_Colon_Transverse	NGEF	protein_coding	9.89987	0.0268229
PAIP1	6.58e-05	17	1	4.1e-05	Artery_Tibial	0.00589115	Cells_Cultured_fibroblasts	16.4722	8.78e-18	16.4722	-4.10177	4.10177	0.145956	4.0576	1	0	ENSG00000172239	PAIP1	0.5576	IDD_Pancreas	PAIP1	protein_coding	1.14103	0.00655688
MYPOP	1.56e-07	29	4	2.5e-08	Adrenal_Gland	0.398971	Heart_Left_Ventricle	21.9082	3.81e-16	1.00106	-5.57327	5.36986	-0.251562	2.49234	4	0	ENSG00000176182	MYPOP	0.5563	IDD_Adipose_Visceral_Omentum	MYPOP	protein_coding	0.00271102	5.32e-05
IRF2BPL	0.000290758	30	4	2.7e-05	Whole_Blood	0.600612	Brain_Caudate_basal_ganglia	20.7179	1.04e-15	0.910986	-2.81354	4.1974	-0.817572	2.46761	4	0	ENSG00000119669	IRF2BPL	0.5554	IDD_Vagina	IRF2BPL	protein_coding	5.04233	0.0182012
TRIM41	0.011414	34	6	0.00046	Muscle_Skeletal	0.922823	Vagina	12.0945	7.03e-16	0.844999	-3.40591	3.50303	-0.0883058	1.95869	6	0	ENSG00000146063	TRIM41	0.5536	IDD_Brain_Cerebellar_Hemisphere	TRIM41	protein_coding	197.941	0.148368
KY	0.134103	42	3	0.00011	Brain_Cerebellar_Hemisphere	0.592791	Heart_Left_Ventricle	25.0764	8.45e-16	0.91759	-2.27343	3.8674	0.972783	1.5859	3	0	ENSG00000174611	KY	0.5536	IDD_Brain_Caudate_basal_ganglia	KY	protein_coding	2325.62	0.470433
TRPC4AP	2.51e-08	42	6	1.5e-08	Brain_Cerebellar_Hemisphere	0.952611	Artery_Aorta	23.7213	3.69e-16	0.83966	-1.85218	5.66156	0.544547	1.54527	6	0	ENSG00000100991	TRPC4AP	0.5492	IDD_Brain_Caudate_basal_ganglia	TRPC4AP	protein_coding	0.000434563	1.17e-05
RAI14	0.000819742	46	8	0.000430938	Liver	0.989221	Brain_Cerebellar_Hemisphere	22.9174	3.57e-16	0.84697	-3.52037	1.92684	-1.93434	1.44832	8	0	ENSG00000039560	RAI14	0.5491	IDD_Stomach	RAI14	protein_coding	14.216	0.0329799
SIL1	0.000357019	27	4	8.73e-06	Thyroid	0.23	Colon_Sigmoid	20.7377	2.02e-15	0.988682	-1.20036	4.44633	3.53699	1.04291	4	0	ENSG00000120725	SIL1	0.5457	IDD_Brain_Anterior_cingulate_cortex_BA24	SIL1	protein_coding	6.19142	0.0210568
LRP6	0.000383941	47	6	1.97e-05	Cells_Cultured_fibroblasts	0.988481	Whole_Blood	18.717	4.68e-16	0.707407	-1.00458	4.26881	1.56123	1.24278	6	0	ENSG00000070018	LRP6	0.5456	IDD_Breast_Mammary_Tissue	LRP6	protein_coding	6.6583	0.0214759
LRP4	0.00346585	24	6	5.4e-05	Brain_Amygdala	0.87	Spleen	14.9375	1.44e-17	0.576947	-4.0376	4.0376	-0.621348	3.04922	6	0	ENSG00000134569	LRP4	0.5428	IDD_Brain_Nucleus_accumbens_basal_ganglia	LRP4	protein_coding	60.1048	0.0778038
GFPT1	1.33e-13	47	4	2.8e-14	Kidney_Cortex	0.36	Skin_Sun_Exposed_Lower_leg	28.5731	4.53e-16	3.18656	-6.89142	7.60724	2.75454	3.04172	4	0	ENSG00000198380	GFPT1	0.5425	IDD_Small_Intestine_Terminal_Ileum	GFPT1	protein_coding	2.3e-09	3.29e-10
PIAS4	0.0179519	33	6	1.7e-05	Artery_Aorta	0.941741	Artery_Tibial	19.3412	1.81e-15	0.92038	-4.30104	1.47579	-0.406857	1.32791	6	0	ENSG00000105229	PIAS4	0.5424	IDD_Adrenal_Gland	PIAS4	protein_coding	311.323	0.187783
MYOZ3	0.000120049	45	2	4.09e-05	Stomach	0.423052	Artery_Tibial	38.0141	1.05e-15	5.99037	-4.10248	4.051	-1.25328	1.88278	2	0	ENSG00000164591	MYOZ3	0.5415	IDD_Breast_Mammary_Tissue	MYOZ3	protein_coding	2.08188	0.01007
SUGP1	0.000850182	43	4	2.4e-05	Heart_Left_Ventricle	0.94	Nerve_Tibial	23.706	5.79e-16	1.78246	-1.8957	4.224	1.07406	1.67136	4	0	ENSG00000105705	SUGP1	0.5382	IDD_Testis	SUGP1	protein_coding	14.7439	0.0336579
ABO	0.0798232	47	8	0.00292537	Heart_Left_Ventricle	0.96	Uterus	22.7063	2.17e-15	1.00038	-2.97547	1.94769	0.388209	0.948021	8	0	ENSG00000175164	ABO	0.5343	IDD_Adipose_Subcutaneous	ABO	protein_coding	1384.29	0.374495
SPOUT1	0.00071453	49	3	4.56e-05	Liver	0.29	Brain_Frontal_Cortex_BA9	41.8128	8.02e-16	2.63563	-3.40157	4.07714	2.88713	2.19329	3	0	ENSG00000198917	SPOUT1	0.5268	IDD_Minor_Salivary_Gland	SPOUT1	protein_coding	12.3914	0.0308208
AVIL	1.32e-05	36	2	4.8e-07	Brain_Cerebellar_Hemisphere	0.0454403	Testis	34.0482	1.55e-15	1.41676	-5.03414	-2.00056	-4.49497	0.445011	2	0	ENSG00000135407	AVIL	0.5263	IDD_Adrenal_Gland	AVIL	protein_coding	0.229269	0.00187904
NFATC4	0.00070356	42	6	2.55e-06	Cells_EBV-transformed_lymphocytes	0.965565	Brain_Cerebellar_Hemisphere	21.0613	5.04e-16	1.15356	-4.70383	1.31058	-2.00451	1.61101	6	0	ENSG00000100968	NFATC4	0.5232	IDD_Liver	NFATC4	protein_coding	12.2011	0.0305426
SPPL3	5.34e-05	46	3	6.66e-07	Stomach	0.430669	Whole_Blood	38.5925	3.02e-15	1.48793	-4.97102	4.26489	-3.57492	2.1982	3	0	ENSG00000157837	SPPL3	0.5231	IDD_Breast_Mammary_Tissue	SPPL3	protein_coding	0.926449	0.00590027
C11orf49	0.000156007	49	2	2.26e-05	Liver	0.971156	Nerve_Tibial	42.0142	1.36e-15	5.24364	-4.07507	4.23718	2.54603	2.22976	2	0	ENSG00000149179	CSTPP1	0.5164	IDD_Kidney_Cortex	CSTPP1	protein_coding	2.70547	0.0120766
FOXF2	0.330853	36	5	0.0114856	Testis	0.946874	Adrenal_Gland	26.3805	2.32e-15	1.02242	-1.40507	2.52757	0.921229	0.978382	5	0	ENSG00000137273	FOXF2	0.5159	gene_biotype	FOXF2	protein_coding	5737.65	0.666549
WDFY2	0.0118118	33	6	3.2e-05	Breast_Mammary_Tissue	0.95	Esophagus_Gastroesophageal_Junction	23.3475	2.08e-16	0.883714	-4.15875	2.60827	-2.63564	1.29196	6	0	ENSG00000139668	WDFY2	0.5146	IDD_Brain_Substantia_nigra	WDFY2	protein_coding	204.84	0.150852
VIPR2	0.000378081	37	9	7.86e-06	Esophagus_Muscularis	0.97	Breast_Mammary_Tissue	13.7979	4.25e-16	0.538582	-4.25398	4.46891	0.685611	1.80563	9	0	ENSG00000106018	VIPR2	0.512	IDD_Muscle_Skeletal	VIPR2	protein_coding	6.55668	0.0213548
ZBTB48	0.00176121	48	3	6.34e-05	Brain_Cerebellar_Hemisphere	0.760676	Brain_Cortex	37.9475	9.54e-16	3.11754	0.304593	3.99969	3.21392	1.19825	3	0	ENSG00000204859	ZBTB48	0.5089	IDD_Adipose_Subcutaneous	ZBTB48	protein_coding	30.5428	0.0528481
GALNS	5.86e-05	46	6	3e-05	Pituitary	0.922786	Cells_EBV-transformed_lymphocytes	23.9033	2.24e-15	1.33691	-4.17347	2.10001	-1.28625	1.6692	6	0	ENSG00000141012	GALNS	0.5075	IDD_Brain_Hypothalamus	GALNS	protein_coding	1.01693	0.00608872
MRPL23	0.000178156	49	1	1.49e-05	Brain_Frontal_Cortex_BA9	0.000191036	Cells_Cultured_fibroblasts	48.936	8.35e-16	48.936	-4.33016	-3.73058	-3.74603	0.0852773	1	0	ENSG00000214026	MRPL23	0.507	IDD_Brain_Cortex	MRPL23	protein_coding	3.08958	0.0131244
RBM12B	0.051696	28	1	0.00049	Pituitary	0.062	Artery_Coronary	27.1039	4.61e-16	27.1039	1.8663	3.48616	1.95562	0.343027	1	0	ENSG00000183808	RBM12B	0.5028	IDD_Pancreas	RBM12B	protein_coding	896.512	0.308256
COPZ2	0.000264399	47	6	0.000250946	Brain_Cerebellar_Hemisphere	0.984827	Artery_Tibial	21.0915	9.93e-16	1.45977	-3.66129	3.3602	1.02302	1.61991	6	0	ENSG00000005243	COPZ2	0.5011	IDD_Nerve_Tibial	COPZ2	protein_coding	4.58521	0.0170434

## Sheet: Supplementary Data 4
Supplementary data 4: The 104 potential causal genes of IDD identified by TWAS and eQTL colocalization
Gene_name	pvalue	n	n_indep	p_i_best	t_i_best	p_i_worst	t_i_worst	eigen_max	eigen_min	eigen_min_kept	z_min	z_max	z_mean	z_sd	tmi	status	Gene	hgnc_symbol.x	max_GLCP	max_tissue	hgnc_symbol.y	gene_biotype	bonf_p	FDR_p
CHST3	2.53608e-37	34	6	3.20002e-37	Brain_Caudate_basal_ganglia	0.868153	Artery_Tibial	17.7213	1.19432e-15	0.646505	-12.748	12.3149	-2.13537	9.27191	6	0	ENSG00000122863	CHST3	0.9893	IDD_Cells_Cultured_fibroblasts	CHST3	protein_coding	4.39807e-33	4.39756e-33
SOX5	1.55383e-32	13	5	1.69999e-34	Prostate	0.18	Heart_Left_Ventricle	9.20449	2.54656e-17	0.771817	-2.94784	12.249	2.46036	3.41794	5	0	ENSG00000134532	SOX5	0.9987	IDD_Pituitary	SOX5	protein_coding	2.69465e-28	1.34717e-28
SMAD3	4.89963e-17	47	9	1.2e-16	Muscle_Skeletal	0.377468	Adipose_Subcutaneous	20.9658	1.84079e-15	0.798911	-8.28311	6.22512	-1.30938	3.52351	9	0	ENSG00000166949	SMAD3	0.991	IDD_Minor_Salivary_Gland	SMAD3	protein_coding	8.49695e-13	2.12399e-13
FGFR3	6.13996e-15	45	6	8.14437e-18	Adrenal_Gland	0.91	Brain_Cerebellar_Hemisphere	27.3792	2.6449e-15	1.20011	-8.59754	4.18118	-2.58033	4.13073	6	0	ENSG00000068078	FGFR3	0.9999	IDD_Esophagus_Mucosa	FGFR3	protein_coding	1.06479e-10	2.12934e-11
GFPT1	1.32786e-13	47	4	2.8e-14	Kidney_Cortex	0.36	Skin_Sun_Exposed_Lower_leg	28.5731	4.5276e-16	3.18656	-6.89142	7.60724	2.75454	3.04172	4	0	ENSG00000198380	GFPT1	0.5425	IDD_Small_Intestine_Terminal_Ileum	GFPT1	protein_coding	2.30278e-09	3.2893e-10
ARNTL	8.48394e-11	23	4	4.80001e-12	Small_Intestine_Terminal_Ileum	0.87	Cells_Cultured_fibroblasts	16.4262	1.01767e-17	0.942541	-6.91137	6.48286	-4.34267	3.81795	4	0	ENSG00000133794	BMAL1	0.7511	IDD_Minor_Salivary_Gland	BMAL1	protein_coding	1.47128e-06	1.22593e-07
TGFA	1.43126e-10	38	6	2.15479e-15	Brain_Cortex	0.892126	Heart_Atrial_Appendage	22.5997	1.75089e-15	1.15041	-7.9321	1.28834	-0.855187	2.4897	6	0	ENSG00000163235	TGFA	0.5765	IDD_Brain_Cerebellum	TGFA	protein_coding	2.48209e-06	1.90718e-07
GDF5	2.67845e-10	5	3	1.2e-10	Brain_Anterior_cingulate_cortex_BA24	0.97	Colon_Transverse	3.16859	1.74773e-16	0.1358	0.0376083	6.43933	3.5825	3.292	3	0	ENSG00000125965	GDF5	0.9745	IDD_Testis	GDF5	protein_coding	4.64496e-06	3.09628e-07
CD79B	1.00824e-09	38	2	2.82188e-11	Pancreas	0.21	Cells_Cultured_fibroblasts	26.7441	9.69608e-16	9.60818	-6.47	6.65558	0.870342	5.3922	2	0	ENSG00000007312	CD79B	0.8905	IDD_Adrenal_Gland	CD79B	protein_coding	1.74849e-05	1.09268e-06
SMARCD2	3.2748e-09	45	2	7.6127e-10	Muscle_Skeletal	0.54	Brain_Cortex	35.5867	1.18089e-15	8.438	-6.1528	6.13545	-2.29733	3.93202	2	0	ENSG00000108604	SMARCD2	0.7047	IDD_Brain_Hypothalamus	SMARCD2	protein_coding	5.67915e-05	2.70405e-06
IRF2BP1	3.68749e-09	42	4	4.19129e-13	Adipose_Visceral_Omentum	0.93	Brain_Hypothalamus	26.283	2.43516e-15	1.00255	-7.24924	0.103115	-3.99083	2.8749	4	0	ENSG00000170604	IRF2BP1	0.7703	IDD_Breast_Mammary_Tissue	IRF2BP1	protein_coding	6.39484e-05	2.73126e-06
RNF212	8.54391e-09	49	5	1.70662e-11	Heart_Atrial_Appendage	0.024	Brain_Putamen_basal_ganglia	33.5161	7.21445e-16	1.96513	2.25713	6.72915	5.19438	1.18655	5	0	ENSG00000178222	RNF212	0.999	IDD_Brain_Cerebellar_Hemisphere	RNF212	protein_coding	0.000148169	5.29112e-06
PDE3A	1.07672e-08	24	6	4.2e-08	Spleen	0.75	Lung	17.4314	2.51752e-17	0.674206	-0.806421	5.48223	0.411614	1.80099	6	0	ENSG00000172572	PDE3A	0.9966	gene_biotype	PDE3A	protein_coding	0.000186725	6.22346e-06
PSMC5	1.89384e-08	49	3	5.00295e-10	Cells_Cultured_fibroblasts	0.42687	Testis	44.2421	7.9537e-16	2.24045	-6.21901	-0.794558	-5.06397	1.10276	3	0	ENSG00000087191	PSMC5	0.6768	IDD_Brain_Cerebellum	PSMC5	protein_coding	0.00032843	9.82998e-06
TRPC4AP	2.50584e-08	42	6	1.5e-08	Brain_Cerebellar_Hemisphere	0.952611	Artery_Aorta	23.7213	3.68827e-16	0.83966	-1.85218	5.66156	0.544547	1.54527	6	0	ENSG00000100991	TRPC4AP	0.5492	IDD_Brain_Caudate_basal_ganglia	TRPC4AP	protein_coding	0.000434563	1.17436e-05
UQCC1	4.36163e-08	42	1	5.7975e-09	Colon_Transverse	0.18	Heart_Left_Ventricle	39.3932	2.46103e-15	39.3932	-5.8225	4.31445	-5.05802	1.6508	1	0	ENSG00000101019	UQCC1	0.9653	IDD_Brain_Nucleus_accumbens_basal_ganglia	UQCC1	protein_coding	0.000756393	1.83043e-05
TMEM190	4.43357e-08	4	1	2.7e-08	Testis	6.20001e-08	Brain_Hypothalamus	3.96591	1.19639e-19	3.96591	-5.55985	5.41293	-2.7432	5.43786	1	0	ENSG00000160472	TMEM190	0.9262	IDD_Stomach	TMEM190	protein_coding	0.000768869	1.83043e-05
NFU1	6.0046e-08	49	3	2.71431e-13	Brain_Hypothalamus	0.258785	Muscle_Skeletal	32.1693	8.18032e-16	4.00011	1.12927	7.30786	4.32343	1.55266	3	0	ENSG00000169599	NFU1	0.5587	IDD_Muscle_Skeletal	NFU1	protein_coding	0.00104132	2.42139e-05
SPON2	9.33656e-08	37	5	1.6e-10	Prostate	0.6	Heart_Atrial_Appendage	20.1859	3.03125e-16	0.800719	-6.39552	2.79438	-1.6158	2.18128	5	0	ENSG00000159674	SPON2	0.9922	IDD_Small_Intestine_Terminal_Ileum	SPON2	protein_coding	0.00161915	3.51948e-05
MYPOP	1.56327e-07	29	4	2.5e-08	Adrenal_Gland	0.398971	Heart_Left_Ventricle	21.9082	3.80754e-16	1.00106	-5.57327	5.36986	-0.251562	2.49234	4	0	ENSG00000176182	MYPOP	0.5563	IDD_Adipose_Visceral_Omentum	MYPOP	protein_coding	0.00271102	5.31511e-05
MRPL52	4.61457e-07	43	5	4.36752e-07	Thyroid	0.77	Brain_Amygdala	29.5024	7.15404e-16	1.08899	-3.97532	5.0522	2.9421	2.0041	5	0	ENSG00000172590	MRPL52	0.9339	IDD_Pancreas	MRPL52	protein_coding	0.00800258	0.000135621
AKR1A1	5.9747e-07	44	3	5.37391e-08	Esophagus_Muscularis	0.877955	Thyroid	31.6879	6.0175e-16	3.83593	-4.89441	5.43847	0.437522	4.17468	3	0	ENSG00000117448	AKR1A1	0.9547	IDD_Pancreas	AKR1A1	protein_coding	0.0103613	0.000169838
ADAMTSL3	7.16537e-07	44	8	4.4e-09	Brain_Spinal_cord_cervical_c-1	0.944247	Liver	16.7616	1.22986e-15	0.56018	-2.82016	5.86841	1.82234	1.71623	8	0	ENSG00000156218	ADAMTSL3	0.9812	IDD_Brain_Nucleus_accumbens_basal_ganglia	ADAMTSL3	protein_coding	0.0124262	0.000197218
CTDSP2	9.3849e-07	14	2	1.4e-07	Adipose_Visceral_Omentum	0.047	Brain_Cerebellum	12.8336	3.7597e-17	1.1664	1.9863	5.26525	4.97038	0.88819	2	0	ENSG00000175215	CTDSP2	0.7047	IDD_Adrenal_Gland	CTDSP2	protein_coding	0.0162753	0.000254272
MMACHC	1.2391e-06	47	2	3.07608e-07	Skin_Not_Sun_Exposed_Suprapubic	0.174916	Artery_Coronary	25.1373	6.66053e-16	21.5731	-5.11872	3.41475	-2.54725	2.84511	2	0	ENSG00000132763	MMACHC	0.8049	IDD_Breast_Mammary_Tissue	MMACHC	protein_coding	0.0214886	0.000326749
NQO1	2.16833e-06	29	5	2e-06	Brain_Nucleus_accumbens_basal_ganglia	0.983169	Prostate	18.0545	7.8413e-16	0.757415	-4.75342	1.43953	0.320056	1.06995	5	0	ENSG00000181019	NQO1	0.7412	IDD_Brain_Hypothalamus	NQO1	protein_coding	0.0376031	0.00052956
ZC3HC1	2.69943e-06	31	5	8.31403e-08	Brain_Cortex	0.54	Artery_Tibial	25.3942	6.79994e-16	0.848933	-5.36018	0.612813	-4.81549	1.21519	5	0	ENSG00000091732	ZC3HC1	0.8009	IDD_Nerve_Tibial	ZC3HC1	protein_coding	0.0468135	0.000632542
ZNF260	3.2962e-06	48	3	0.000391159	Brain_Spinal_cord_cervical_c-1	0.86323	Brain_Anterior_cingulate_cortex_BA24	41.0389	5.72148e-16	3.02363	-3.52719	3.54598	1.18748	1.68069	3	0	ENSG00000254004	ZNF260	0.8471	IDD_Adipose_Subcutaneous	ZNF260	protein_coding	0.0571628	0.000723496
NANOS2	3.5798e-06	9	3	3.83843e-07	Brain_Substantia_nigra	0.78	Brain_Frontal_Cortex_BA9	6.72604	1.30538e-17	0.787591	-2.90141	5.0768	3.07617	2.9137	3	0	ENSG00000188425	NANOS2	0.5604	IDD_Stomach	NANOS2	protein_coding	0.0620809	0.000756997
SULF1	3.73119e-06	29	6	5.7e-07	Brain_Putamen_basal_ganglia	0.74584	Uterus	13.49	1.15108e-15	1.33206	-1.43953	5.00111	1.93672	1.6709	6	0	ENSG00000137573	SULF1	0.9494	IDD_Minor_Salivary_Gland	SULF1	protein_coding	0.0647063	0.000779504
RNF5	4.29233e-06	47	4	9.54569e-08	Spleen	0.908074	Brain_Anterior_cingulate_cortex_BA24	37.7987	1.08967e-15	1.55331	-5.33517	1.3021	-4.22718	1.29465	4	0	ENSG00000204308	RNF5	0.8771	IDD_Esophagus_Mucosa	RNF5	protein_coding	0.0744377	0.000861994
TSSK6	4.37459e-06	48	1	4.2e-06	Brain_Hippocampus	5e-06	Stomach	47.9718	1.52567e-15	47.9718	-4.60123	4.59153	-4.40008	1.32547	1	0	ENSG00000178093	TSSK6	0.6954	IDD_Adipose_Visceral_Omentum	TSSK6	protein_coding	0.0758642	0.000861994
CILP2	4.36446e-06	45	1	2.8e-06	Brain_Frontal_Cortex_BA9	0.250366	Thyroid	43.2324	2.40231e-15	43.2324	-4.68497	4.68497	-3.4275	2.9653	1	0	ENSG00000160161	CILP2	0.6937	IDD_Brain_Substantia_nigra	CILP2	protein_coding	0.0756885	0.000861994
PRDX1	4.245e-06	48	3	1.68131e-07	Brain_Cerebellum	0.982207	Artery_Tibial	29.9702	1.18999e-15	5.5785	-5.23151	4.6189	-0.173139	2.71055	3	0	ENSG00000117450	PRDX1	0.6775	IDD_Muscle_Skeletal	PRDX1	protein_coding	0.0736169	0.000861994
IL11	4.67909e-06	26	6	1.00096e-07	Lung	0.68398	Esophagus_Gastroesophageal_Junction	16.3662	4.31686e-16	0.610636	-5.32655	-0.407038	-3.6147	1.36735	6	0	ENSG00000095752	IL11	0.9877	IDD_Breast_Mammary_Tissue	IL11	protein_coding	0.0811448	0.000901504
CCDC163	4.9814e-06	48	2	1.47177e-05	Brain_Spinal_cord_cervical_c-1	0.028	Artery_Aorta	46.3561	1.39605e-15	1.64394	-4.33287	-2.19729	-2.69699	0.725911	2	0	ENSG00000280670	CCDC163	0.9071	IDD_Esophagus_Muscularis	CCDC163	protein_coding	0.0863875	0.000949204
TESK2	6.06304e-06	49	3	3.4175e-07	Esophagus_Mucosa	0.983926	Adipose_Visceral_Omentum	26.2931	5.26637e-16	4.98034	-5.09883	3.3275	-3.08361	2.21354	3	0	ENSG00000070759	TESK2	0.8718	IDD_Ovary	TESK2	protein_coding	0.105145	0.00110666
AKR1C1	6.26814e-06	46	4	3.31219e-07	Cells_Cultured_fibroblasts	0.892957	Adrenal_Gland	27.2367	1.81154e-15	1.26579	-4.71673	5.10476	2.15868	2.57324	4	0	ENSG00000187134	AKR1C1	0.9172	IDD_Brain_Cerebellar_Hemisphere	AKR1C1	protein_coding	0.108702	0.00113218
COLGALT2	6.57547e-06	46	8	5.6477e-09	Colon_Sigmoid	0.54	Nerve_Tibial	21.3221	7.20576e-16	0.77465	-3.70667	5.82687	3.22248	1.91541	8	0	ENSG00000198756	COLGALT2	0.8571	IDD_Brain_Cerebellar_Hemisphere	COLGALT2	protein_coding	0.114032	0.0011517
AGER	6.72991e-06	45	3	1.6932e-07	Brain_Caudate_basal_ganglia	0.56	Brain_Anterior_cingulate_cortex_BA24	35.985	9.60765e-16	2.17845	0.582842	5.23021	4.15367	1.33271	3	0	ENSG00000204305	AGER	0.9383	IDD_Colon_Transverse	AGER	protein_coding	0.11671	0.00116697
CLEC18A	8.39811e-06	45	2	7.21103e-07	Adipose_Subcutaneous	0.28	Testis	39.3347	3.87305e-15	3.64282	-4.95559	-1.08032	-3.85542	0.92313	2	0	ENSG00000157322	CLEC18A	0.8906	IDD_Nerve_Tibial	CLEC18A	protein_coding	0.14564	0.00140022
AMPD1	8.67059e-06	29	2	1.91118e-06	Muscle_Skeletal	0.465312	Artery_Coronary	27.8733	3.42172e-16	0.995431	-4.7626	1.12639	-1.16043	0.811094	2	0	ENSG00000116748	AMPD1	0.8541	IDD_Minor_Salivary_Gland	AMPD1	protein_coding	0.150365	0.00143189
RIMBP3	9.9771e-06	2	2	3.66629e-06	Testis	0.3	Brain_Cortex	1.04891	0.951095	0.951095	-1.03643	4.62946	1.79651	4.00639	2	0	ENSG00000275793	RIMBP3	0.8423	IDD_Stomach	RIMBP3	protein_coding	0.173023	0.00156204
ZNF567	9.99924e-06	43	2	1.01242e-06	Esophagus_Muscularis	0.258842	Brain_Hippocampus	36.2173	5.35071e-16	6.66147	-4.59633	4.88921	3.9023	2.06572	2	0	ENSG00000189042	ZNF567	0.8104	IDD_Muscle_Skeletal	ZNF567	protein_coding	0.173407	0.00156204
ITGA2	1.08724e-05	42	8	5.99279e-07	Pituitary	0.92	Colon_Sigmoid	21.1283	8.26134e-16	0.733511	-4.99145	2.19729	-2.81895	1.79557	8	0	ENSG00000164171	ITGA2	0.8687	IDD_Minor_Salivary_Gland	ITGA2	protein_coding	0.188549	0.00165375
RPL28	1.2176e-05	48	1	8.11695e-08	Adipose_Visceral_Omentum	0.84408	Brain_Cerebellum	45.6911	1.50463e-15	45.6911	-0.568052	5.36451	4.20032	0.987085	1	0	ENSG00000108107	RPL28	0.9366	IDD_Brain_Amygdala	RPL28	protein_coding	0.211156	0.00177422
CYP27B1	1.31077e-05	37	1	1.3e-05	Adrenal_Gland	0.96	Brain_Hippocampus	36.0134	1.37192e-15	36.0134	-4.36011	4.36011	3.76955	2.09914	1	0	ENSG00000111012	CYP27B1	0.6124	IDD_Cells_EBV-transformed_lymphocytes	CYP27B1	protein_coding	0.227313	0.00187841
AVIL	1.32205e-05	36	2	4.8e-07	Brain_Cerebellar_Hemisphere	0.0454403	Testis	34.0482	1.55058e-15	1.41676	-5.03414	-2.00056	-4.49497	0.445011	2	0	ENSG00000135407	AVIL	0.5263	IDD_Adrenal_Gland	AVIL	protein_coding	0.229269	0.00187904
NDUFA13	1.63389e-05	29	2	4.4e-06	Brain_Cerebellum	0.035	Whole_Blood	27.3587	2.02375e-15	1.6413	-4.59153	4.59153	-0.578085	4.40927	2	0	ENSG00000186010	NDUFA13	0.6057	IDD_Liver	NDUFA13	protein_coding	0.283349	0.00222806
SLC38A11	1.74998e-05	37	7	3.69844e-08	Brain_Substantia_nigra	0.88	Brain_Hippocampus	20.7294	2.15624e-16	0.772187	-5.50468	1.47579	-0.812882	1.15232	7	0	ENSG00000169507	SLC38A11	0.6812	IDD_Brain_Spinal_cord_cervical_c-1	SLC38A11	protein_coding	0.303482	0.00233421
ZNF461	1.79503e-05	31	2	4.70271e-06	Skin_Not_Sun_Exposed_Suprapubic	0.22	Brain_Cerebellar_Hemisphere	24.816	1.33594e-15	5.54081	-4.57763	4.57334	-1.88113	3.61803	2	0	ENSG00000197808	ZNF461	0.6585	IDD_Minor_Salivary_Gland	ZNF461	protein_coding	0.311295	0.00235802
BTBD16	2.19353e-05	45	5	1.16433e-06	Muscle_Skeletal	0.938837	Pituitary	30.111	2.9505e-15	2.05401	-4.86161	3.91092	-2.95188	2.11651	5	0	ENSG00000138152	BTBD16	0.7977	IDD_Brain_Anterior_cingulate_cortex_BA24	BTBD16	protein_coding	0.380402	0.00279675
CDK4	2.1813e-05	9	3	3.29755e-07	Nerve_Tibial	0.63	Liver	4.61328	1.33043e-19	1.30027	-5.1056	-0.481727	-2.88595	1.86876	3	0	ENSG00000135446	CDK4	0.5713	IDD_Muscle_Skeletal	CDK4	protein_coding	0.378282	0.00279675
COL27A1	2.78149e-05	33	12	5.4e-06	Colon_Sigmoid	0.82	Brain_Frontal_Cortex_BA9	11.3798	1.00245e-15	0.49594	-4.28858	4.54862	2.04026	2.23206	12	0	ENSG00000196739	COL27A1	0.634	IDD_Colon_Sigmoid	COL27A1	protein_coding	0.482366	0.00342064
YJEFN3	3.01344e-05	41	3	4e-06	Uterus	0.297475	Brain_Cerebellum	33.8354	1.07572e-15	1.88132	-1.65957	4.61138	3.43197	1.2966	3	0	ENSG00000250067	YJEFN3	0.7883	IDD_Minor_Salivary_Gland	YJEFN3	protein_coding	0.522591	0.00362868
POLD3	4.54023e-05	33	3	0.00184704	Minor_Salivary_Gland	0.963929	Lung	27.8532	1.08326e-15	1.08729	-2.18108	3.11379	2.39129	1.13364	3	0	ENSG00000077514	POLD3	0.5659	IDD_Stomach	POLD3	protein_coding	0.787366	0.0052485
KCTD15	4.74198e-05	47	4	1.03657e-06	Heart_Left_Ventricle	0.8	Ovary	34.6843	5.52393e-16	2.30664	-4.88457	2.46802	-3.59336	1.50946	4	0	ENSG00000153885	KCTD15	0.9426	IDD_Breast_Mammary_Tissue	KCTD15	protein_coding	0.822354	0.00544542
FOXO3	4.84714e-05	22	5	5.1e-07	Brain_Nucleus_accumbens_basal_ganglia	0.56	Artery_Coronary	10.5978	1.85584e-17	0.669493	-5.02251	-0.582842	-2.82091	1.74324	5	0	ENSG00000118689	FOXO3	0.8696	IDD_Brain_Cerebellar_Hemisphere	FOXO3	protein_coding	0.84059	0.00552956
BIRC6	5.26543e-05	49	3	2.06763e-06	Esophagus_Gastroesophageal_Junction	0.690331	Muscle_Skeletal	36.5154	1.05546e-15	3.25021	-4.7467	1.98525	-1.37138	1.05065	3	0	ENSG00000115760	BIRC6	0.6364	IDD_Breast_Mammary_Tissue	BIRC6	protein_coding	0.913131	0.00585273
SPPL3	5.34223e-05	46	3	6.66029e-07	Stomach	0.430669	Whole_Blood	38.5925	3.02486e-15	1.48793	-4.97102	4.26489	-3.57492	2.1982	3	0	ENSG00000157837	SPPL3	0.5231	IDD_Breast_Mammary_Tissue	SPPL3	protein_coding	0.926449	0.00590027
GALNS	5.86399e-05	46	6	3e-05	Pituitary	0.922786	Cells_EBV-transformed_lymphocytes	23.9033	2.23796e-15	1.33691	-4.17347	2.10001	-1.28625	1.6692	6	0	ENSG00000141012	GALNS	0.5075	IDD_Brain_Hypothalamus	GALNS	protein_coding	1.01693	0.00608872
PAIP1	6.57957e-05	17	1	4.1e-05	Artery_Tibial	0.00589115	Cells_Cultured_fibroblasts	16.4722	8.78292e-18	16.4722	-4.10177	4.10177	0.145956	4.0576	1	0	ENSG00000172239	PAIP1	0.5576	IDD_Pancreas	PAIP1	protein_coding	1.14103	0.00655688
TNIK	7.05409e-05	30	12	6.0509e-05	Muscle_Skeletal	0.92	Vagina	11.9034	4.4532e-16	0.51378	-3.56061	4.01082	-0.233529	1.42108	12	0	ENSG00000154310	TNIK	0.7029	IDD_Minor_Salivary_Gland	TNIK	protein_coding	1.22332	0.00694989
AKR1C2	7.24878e-05	46	4	8.57025e-07	Esophagus_Muscularis	0.762731	Minor_Salivary_Gland	36.5743	3.35122e-15	1.41027	-4.92191	2.28417	-3.49246	2.11612	4	0	ENSG00000151632	AKR1C2	0.9025	IDD_Artery_Tibial	AKR1C2	protein_coding	1.25708	0.00710135
NPR3	7.52352e-05	29	8	5.3e-06	Nerve_Tibial	0.81	Colon_Sigmoid	16.8718	1.19941e-15	0.566528	-4.55255	1.51334	-0.357553	1.87074	8	0	ENSG00000113389	NPR3	0.9388	IDD_Liver	NPR3	protein_coding	1.30473	0.00719134
CCDC91	7.70269e-05	47	4	9.69999e-06	Artery_Coronary	0.907933	Ovary	26.2409	5.0034e-16	1.06054	-4.42376	2.19729	-0.416153	1.67803	4	0	ENSG00000123106	CCDC91	0.5608	IDD_Colon_Transverse	CCDC91	protein_coding	1.3358	0.00729862
SIX6	9.74839e-05	2	2	2.01783e-05	Muscle_Skeletal	0.12	Testis	1.24015	0.75985	0.75985	-4.26291	-1.55477	-2.90884	1.91494	2	0	ENSG00000184302	SIX6	0.7155	IDD_Minor_Salivary_Gland	SIX6	protein_coding	1.69057	0.00862434
JAZF1	0.000120213	48	7	5.67523e-06	Esophagus_Mucosa	0.995602	Testis	23.7852	4.83742e-16	0.848025	-4.53814	1.7392	-1.27977	1.75692	7	0	ENSG00000153814	JAZF1	0.7487	IDD_Minor_Salivary_Gland	JAZF1	protein_coding	2.08473	0.01007
MYOZ3	0.000120049	45	2	4.08737e-05	Stomach	0.423052	Artery_Tibial	38.0141	1.05325e-15	5.99037	-4.10248	4.051	-1.25328	1.88278	2	0	ENSG00000164591	MYOZ3	0.5415	IDD_Breast_Mammary_Tissue	MYOZ3	protein_coding	2.08188	0.01007
NNT	0.000140932	40	4	1.07258e-06	Esophagus_Mucosa	0.073	Brain_Caudate_basal_ganglia	29.6363	1.14287e-15	1.90489	-4.87783	-1.79283	-3.56776	0.826116	4	0	ENSG00000112992	NNT	0.5649	IDD_Minor_Salivary_Gland	NNT	protein_coding	2.44404	0.0111587
C11orf49	0.000156007	49	2	2.26343e-05	Liver	0.971156	Nerve_Tibial	42.0142	1.36137e-15	5.24364	-4.07507	4.23718	2.54603	2.22976	2	0	ENSG00000149179	CSTPP1	0.5164	IDD_Kidney_Cortex	CSTPP1	protein_coding	2.70547	0.0120766
SUN1	0.000167212	38	7	1.2e-06	Cells_EBV-transformed_lymphocytes	0.94	Brain_Substantia_nigra	16.3026	1.56416e-15	0.578828	-4.85564	2.5427	-1.61912	1.69591	7	0	ENSG00000164828	SUN1	0.6417	IDD_Cells_Cultured_fibroblasts	SUN1	protein_coding	2.89979	0.0126614
TBX2	0.000178626	48	2	2.81966e-06	Nerve_Tibial	0.99	Artery_Coronary	38.4679	6.44061e-16	6.77342	-0.0125335	4.68354	3.29795	1.40144	2	0	ENSG00000121068	TBX2	0.861	IDD_Brain_Nucleus_accumbens_basal_ganglia	TBX2	protein_coding	3.09772	0.0131244
MRPL23	0.000178156	49	1	1.49004e-05	Brain_Frontal_Cortex_BA9	0.000191036	Cells_Cultured_fibroblasts	48.936	8.3479e-16	48.936	-4.33016	-3.73058	-3.74603	0.0852773	1	0	ENSG00000214026	MRPL23	0.507	IDD_Brain_Cortex	MRPL23	protein_coding	3.08958	0.0131244
ARMS2	0.000182903	34	3	5.97758e-06	Brain_Anterior_cingulate_cortex_BA24	0.00953094	Brain_Hippocampus	28.1149	6.3333e-16	1.58573	-4.52718	-2.5924	-3.04555	0.486832	3	0	ENSG00000254636	ARMS2	0.7279	IDD_Brain_Substantia_nigra	ARMS2	protein_coding	3.1719	0.0133098
NPC1	0.000199425	49	4	4.82459e-06	Thyroid	0.999884	Esophagus_Muscularis	38.4391	1.0134e-15	1.79812	-4.57227	0.000145724	-3.40132	0.979487	4	0	ENSG00000141458	NPC1	0.6399	IDD_Esophagus_Muscularis	NPC1	protein_coding	3.45843	0.0141218
YIPF4	0.000213591	46	5	1.88875e-06	Esophagus_Gastroesophageal_Junction	0.52	Small_Intestine_Terminal_Ileum	21.4127	1.0725e-15	2.27418	-4.76498	-0.643345	-2.88802	1.48785	5	0	ENSG00000119820	YIPF4	0.5907	IDD_Brain_Substantia_nigra	YIPF4	protein_coding	3.7041	0.0148147
FAM198A	0.000218759	42	3	5.4e-06	Colon_Transverse	0.577339	Testis	24.4379	6.98455e-16	4.64786	-4.54862	-0.557276	-2.47859	1.58233	3	0	ENSG00000144649	GASK1A	0.8178	IDD_Prostate	GASK1A	protein_coding	3.79373	0.0149747
R3HCC1L	0.000222465	31	4	4.71205e-06	Brain_Cerebellum	0.21	Adipose_Visceral_Omentum	22.0475	1.04426e-15	0.872982	-4.57722	-1.25357	-3.81436	0.872365	4	0	ENSG00000166024	R3HCC1L	0.6331	IDD_Liver	R3HCC1L	protein_coding	3.85799	0.0150099
WWP2	0.000235903	33	5	5.50001e-07	Artery_Tibial	0.679844	Thyroid	18.2761	1.7748e-15	0.780308	-1.83167	5.00799	0.641281	1.96184	5	0	ENSG00000198373	WWP2	0.8544	IDD_Adrenal_Gland	WWP2	protein_coding	4.09103	0.0156727
ZNF608	0.000257911	39	9	1.58779e-05	Esophagus_Mucosa	0.88	Brain_Spinal_cord_cervical_c-1	19.9148	1.89821e-15	0.676625	-1.28155	4.31614	0.452117	1.02789	9	0	ENSG00000168916	ZNF608	0.5945	IDD_Esophagus_Gastroesophageal_Junction	ZNF608	protein_coding	4.47269	0.0167497
COPZ2	0.000264399	47	6	0.000250946	Brain_Cerebellar_Hemisphere	0.984827	Artery_Tibial	21.0915	9.92617e-16	1.45977	-3.66129	3.3602	1.02302	1.61991	6	0	ENSG00000005243	COPZ2	0.5011	IDD_Nerve_Tibial	COPZ2	protein_coding	4.58521	0.0170434
IRF2BPL	0.000290758	30	4	2.7e-05	Whole_Blood	0.600612	Brain_Caudate_basal_ganglia	20.7179	1.04086e-15	0.910986	-2.81354	4.1974	-0.817572	2.46761	4	0	ENSG00000119669	IRF2BPL	0.5554	IDD_Vagina	IRF2BPL	protein_coding	5.04233	0.0182012
ZNF589	0.00030142	49	2	4.32096e-05	Whole_Blood	0.0086263	Cells_EBV-transformed_lymphocytes	46.0913	8.10173e-16	1.95179	-4.08961	-2.62652	-3.67818	0.373029	2	0	ENSG00000164048	ZNF589	0.5656	IDD_Brain_Cerebellar_Hemisphere	ZNF589	protein_coding	5.22723	0.0185341
PTK2	0.000348129	28	5	1.8e-06	Brain_Putamen_basal_ganglia	0.56	Cells_Cultured_fibroblasts	22.1248	6.32353e-16	0.767232	-4.27633	4.77467	3.13282	2.46723	5	0	ENSG00000169398	PTK2	0.63	IDD_Muscle_Skeletal	PTK2	protein_coding	6.03726	0.0206239
SIL1	0.000357019	27	4	8.73492e-06	Thyroid	0.23	Colon_Sigmoid	20.7377	2.02459e-15	0.988682	-1.20036	4.44633	3.53699	1.04291	4	0	ENSG00000120725	SIL1	0.5457	IDD_Brain_Anterior_cingulate_cortex_BA24	SIL1	protein_coding	6.19142	0.0210568
DPH1	0.000366466	49	3	4.69255e-05	Muscle_Skeletal	0.83129	Adipose_Subcutaneous	41.0184	4.03835e-15	1.5565	-4.07043	0.213047	-1.96175	0.776308	3	0	ENSG00000108963	DPH1	0.9752	IDD_Colon_Transverse	DPH1	protein_coding	6.35526	0.0213239
VIPR2	0.000378081	37	9	7.86175e-06	Esophagus_Muscularis	0.97	Breast_Mammary_Tissue	13.7979	4.2543e-16	0.538582	-4.25398	4.46891	0.685611	1.80563	9	0	ENSG00000106018	VIPR2	0.512	IDD_Muscle_Skeletal	VIPR2	protein_coding	6.55668	0.0213548
LRP6	0.000383941	47	6	1.96522e-05	Cells_Cultured_fibroblasts	0.988481	Whole_Blood	18.717	4.67715e-16	0.707407	-1.00458	4.26881	1.56123	1.24278	6	0	ENSG00000070018	LRP6	0.5456	IDD_Breast_Mammary_Tissue	LRP6	protein_coding	6.6583	0.0214759
GALNT3	0.000453257	47	5	1.7088e-05	Pancreas	0.14	Liver	30.0493	2.94078e-15	1.2307	-3.75367	4.29989	2.65331	1.13437	5	0	ENSG00000115339	GALNT3	0.7117	IDD_Artery_Coronary	GALNT3	protein_coding	7.86038	0.023889
NASP	0.000470369	43	3	0.000800121	Skin_Sun_Exposed_Lower_leg	0.390619	Brain_Anterior_cingulate_cortex_BA24	37.6861	1.54368e-15	2.17087	-3.35275	3.3079	1.93816	1.47752	3	0	ENSG00000132780	NASP	0.6373	IDD_Vagina	NASP	protein_coding	8.15714	0.0244198
ZNF529	0.000506945	46	5	4.6e-06	Minor_Salivary_Gland	0.88814	Uterus	24.5512	1.24024e-15	0.953276	-3.43479	4.58225	0.935638	2.2251	5	0	ENSG00000186020	ZNF529	0.6925	IDD_Kidney_Cortex	ZNF529	protein_coding	8.79143	0.0251155
C5orf34	0.000527357	48	3	4.5462e-05	Brain_Substantia_nigra	0.155673	Brain_Cerebellum	36.2011	9.25423e-16	3.41213	-4.07781	-1.41977	-3.40187	0.883755	3	0	ENSG00000172244	C5orf34	0.6563	IDD_Adipose_Visceral_Omentum	C5orf34	protein_coding	9.14542	0.0256145
PASK	0.000535002	48	3	3.68665e-05	Prostate	0.17	Brain_Cortex	36.2061	1.39284e-15	1.80137	-1.5141	4.12629	3.29847	0.99476	3	0	ENSG00000115687	PASK	0.5952	IDD_Muscle_Skeletal	PASK	protein_coding	9.27801	0.0257693
NGEF	0.000570861	45	8	3.877e-05	Vagina	0.921566	Nerve_Tibial	22.4434	3.31205e-16	0.942298	-3.06453	4.11469	1.10147	2.10573	8	0	ENSG00000066248	NGEF	0.5586	IDD_Colon_Transverse	NGEF	protein_coding	9.89987	0.0268229
NFATC4	0.00070356	42	6	2.55322e-06	Cells_EBV-transformed_lymphocytes	0.965565	Brain_Cerebellar_Hemisphere	21.0613	5.03987e-16	1.15356	-4.70383	1.31058	-2.00451	1.61101	6	0	ENSG00000100968	NFATC4	0.5232	IDD_Liver	NFATC4	protein_coding	12.2011	0.0305426
SPOUT1	0.00071453	49	3	4.55938e-05	Liver	0.29	Brain_Frontal_Cortex_BA9	41.8128	8.02498e-16	2.63563	-3.40157	4.07714	2.88713	2.19329	3	0	ENSG00000198917	SPOUT1	0.5268	IDD_Minor_Salivary_Gland	SPOUT1	protein_coding	12.3914	0.0308208
FOXC2	0.000753296	15	15	0.0017	Cells_Cultured_fibroblasts	0.98	Spleen	3.2236	0.110039	0.110039	-2.32635	3.13818	0.46413	1.42733	15	0	ENSG00000176692	FOXC2	0.7982	IDD_Adipose_Visceral_Omentum	FOXC2	protein_coding	13.0637	0.0313994
TMEM67	0.000774474	5	3	5.3e-05	Heart_Left_Ventricle	0.6	Thyroid	3.46837	3.7633e-19	0.637594	-4.04199	4.04199	-1.37513	3.35809	3	0	ENSG00000164953	TMEM67	0.7717	IDD_Esophagus_Muscularis	TMEM67	protein_coding	13.4309	0.0318334
RAI14	0.000819742	46	8	0.000430938	Liver	0.989221	Brain_Cerebellar_Hemisphere	22.9174	3.56819e-16	0.84697	-3.52037	1.92684	-1.93434	1.44832	8	0	ENSG00000039560	RAI14	0.5491	IDD_Stomach	RAI14	protein_coding	14.216	0.0329799
SUGP1	0.000850182	43	4	2.4e-05	Heart_Left_Ventricle	0.94	Nerve_Tibial	23.706	5.79298e-16	1.78246	-1.8957	4.224	1.07406	1.67136	4	0	ENSG00000105705	SUGP1	0.5382	IDD_Testis	SUGP1	protein_coding	14.7439	0.0336579
HSF2	0.000867485	46	6	1.07822e-05	Skin_Not_Sun_Exposed_Suprapubic	0.85049	Esophagus_Gastroesophageal_Junction	29.9475	1.25179e-15	1.02021	-2.0501	4.40086	2.37627	2.09244	6	0	ENSG00000025156	HSF2	0.7036	IDD_Adipose_Subcutaneous	HSF2	protein_coding	15.0439	0.0340321
EPDR1	0.00115545	37	8	0.0059635	Brain_Frontal_Cortex_BA9	0.975858	Artery_Tibial	11.2807	2.21193e-16	0.622515	-1.5141	2.74978	0.234426	1.08855	8	0	ENSG00000086289	EPDR1	0.8532	IDD_Minor_Salivary_Gland	EPDR1	protein_coding	20.0379	0.0408889
AAGAB	0.00130448	45	4	2.55925e-20	Muscle_Skeletal	0.998415	Artery_Coronary	30.6544	7.82011e-16	2.20963	-1.81026	9.23598	-0.271417	1.7261	4	0	ENSG00000103591	AAGAB	0.9942	IDD_Minor_Salivary_Gland	AAGAB	protein_coding	22.6223	0.0439217

## Sheet: Supplementary Data 5
Supplementary Data 5: The 494 associated genes of IDD identified by PWAS using ARIC datasets
Gene_name	ARIC_chr	ARIC_p0	ARIC_p1	ARIC_R2	ARIC_Zscore.classic	ARIC_p.classic	ARIC_beta_BLISS	ARIC_se_BLISS	ARIC_p_BLISS	ARIC_n_used_snp	ARIC_n_snp	ARIC_bonf_p	ARIC_FDR_p	nsnps.x	PP.H0.abf.x	PP.H1.abf.x	PP.H2.abf.x	PP.H3.abf.x	PP.H4.abf.x
SPOCK2	10	73818793	73848790	0.0293223	10.0068	1.42343e-23	0.042653	0.00466358	5.90909e-20	20	20	2.6065e-16	2.55863e-16	2478	1.44086e-79	1.55256e-33	9.28059e-47	1	1.50489e-23
DNAJB12	10	74092588	74114988	0.0163335	-7.8021	6.08847e-15	-0.0826752	0.0112095	1.6375e-13	17	17	7.22303e-10	3.5452e-10	1865	2.85964e-58	1.55256e-33	1.84189e-25	1	1.901e-22
NT5C2	10	104845940	104953056	0.0179525	7.64769	2.04629e-14	0.0338026	0.00466572	4.32822e-13	35	35	1.90918e-09	6.24707e-10	2153	1.49907e-15	0.00036585	4.00129e-12	0.976497	0.0231368
CHRDL2	11	74407474	74442430	0.0616961	-5.41756	6.04168e-08	-0.0172009	0.00326328	1.35641e-07	15	15	0.000598313	0.000146831	2434	5.35187e-66	0.0962847	3.26626e-65	0.587312	0.316404
PLEKHA1	10	124134212	124191867	0.0223409	5.33372	9.62217e-08	0.00929292	0.0017892	2.05949e-07	245	261	0.00090844	0.000178352	3358	8.03811e-41	0.000171979	1.28747e-38	0.0265726	0.973255
ARL3	10	104433488	104474164	0.140196	5.06693	4.04274e-07	0.00942984	0.00190615	7.53458e-07	15	15	0.0033235	0.000543746	2151	1.99696e-148	0.000361177	5.40876e-145	0.978228	0.0214113
SPON2	4	1160720	1202750	0.193076	-5.01993	5.16904e-07	-0.00771981	0.00157439	9.42096e-07	25	26	0.00415558	0.000582753	3223	5.35426e-286	1.96212e-07	3.11962e-281	0.0104426	0.989557
SERPINA1	14	94843084	94857030	0.195206	4.89628	9.7669e-07	0.00767995	0.00160395	1.68323e-06	15	15	0.00742471	0.000825416	3890	5.05971e-187	8.65358e-06	1.87436e-184	0.00220792	0.997783
MST1	3	49721380	49726934	0.431475	4.89217	9.97284e-07	0.00655615	0.00137034	1.71565e-06	39	40	0.00756771	0.000825416	1387	0	0.0236854	0	0.827755	0.14856
TNFRSF6B	20	62328021	62330037	0.0136312	-4.74191	2.11708e-06	-0.0164067	0.00353306	3.42106e-06	233	246	0.0150903	0.00148132	3330	2.2224e-13	0.000975767	1.83844e-10	0.806994	0.19203
ANXA7	10	75134859	75173834	0.00895055	-4.59587	4.30939e-06	-0.0832527	0.0184734	6.58696e-06	15	16	0.0290551	0.00259287	1407	1.08998e-09	0.0515156	4.66194e-10	0.0211063	0.927378
ANXA7	10	75134859	75173834	0.00895055	-4.59587	4.30939e-06	-0.0832527	0.0184734	6.58696e-06	15	16	0.0290551	0.00259287	1407	1.75078e-08	0.047537	7.48824e-09	0.0193989	0.933064
AIF1	6	31565139	31661095	0.0269153	4.54082	5.60357e-06	0.0538073	0.0120786	8.39815e-06	16	16	0.0370442	0.00303033	7729	1.31067e-15	0.15706	5.88415e-15	0.704971	0.137969
TMEM190	19	55888204	55889612	0.274137	-4.24331	2.20251e-05	-0.00276611	0.000662803	3.0016e-05	90	90	0.132401	0.00928352	3228	0	0.000133721	0	0.00881603	0.99105
LRRTM2	5	138204612	138211057	0.0141731	4.15791	3.21172e-05	0.0323817	0.00791306	4.27334e-05	15	15	0.188497	0.0123357	1551	8.59281e-20	0.132113	2.1621e-19	0.331885	0.536002
SULT1C2	2	108905095	108926371	0.00626798	-4.04923	5.13874e-05	-0.029878	0.00749078	6.64526e-05	115	124	0.293123	0.0178304	2548	0.624726	0.275755	0.0514563	0.0226875	0.0253756
HHIP	4	145567173	145666423	0.0164613	-4.03626	5.43099e-05	-0.028099	0.00706667	7.00038e-05	15	15	0.308787	0.0178304	1777	2.67834e-19	0.255891	1.68766e-19	0.160657	0.583451
TAX1BP1	7	27778950	27884183	0.00306921	3.90631	9.37151e-05	0.0232971	0.00604789	0.000117112	158	166	0.516581	0.028172	2709	0.0484152	0.0112338	0.745803	0.173028	0.0215204
NFU1	2	69622882	69664760	0.0055061	3.81705	0.000135059	0.0361631	0.00960104	0.000165501	16	16	0.730025	0.035831	2060	2.9795e-15	4.34611e-10	6.85388e-06	0.999755	0.000238642
COX5A	15	75212132	75230509	0.0013799	-3.77776	0.000158246	-0.0300836	0.00806772	0.000192328	77	80	0.848359	0.039283	1613	0.817805	0.0569963	0.113742	0.00792362	0.00353284
CRLF1	19	18683030	18718551	0.0349724	-3.76802	0.00016455	-0.0066337	0.00178348	0.00019959	81	83	0.880393	0.039283	2511	1.2705e-57	0.0196761	1.2621e-57	0.0185841	0.96174
TXNDC15	5	134209493	134237215	0.0418976	-3.71715	0.000201483	-0.0206171	0.00561669	0.000241909	15	15	1	0.0447016	1767	6.79946e-81	0.172083	1.65096e-81	0.0409961	0.786921
SELL	1	169659808	169680839	0.213509	3.71078	0.000206621	0.00303481	0.000828153	0.000247769	78	83	1	0.0447016	3474	3.42687e-259	0.907901	3.23164e-260	0.0856113	0.00648717
GSS	20	33516236	33543620	0.0877626	3.69903	0.000216429	0.0194598	0.00532669	0.000258937	15	15	1	0.0448478	1799	9.13758e-157	0.000924374	9.85355e-154	0.9968	0.00227573
GPX1	3	49394609	49396033	0.0112805	3.65761	0.000254578	0.0185691	0.00513892	0.000302184	26	26	1	0.0503253	1212	1.1731e-15	0.130361	2.95143e-15	0.327436	0.542203
BCHE	3	165490692	165555260	0.0833337	-3.63765	0.000275137	-0.00573503	0.00159563	0.000325379	94	101	1	0.0521812	3504	9.17434e-101	0.412847	8.16607e-101	0.367255	0.219898
HAPLN4	19	19366450	19373605	0.014391	-3.61405	0.000301452	-0.0210783	0.00590184	0.000354966	16	17	1	0.0536571	2069	2.19421e-30	0.0503485	3.09212e-29	0.709278	0.240373
PLG	6	161123270	161174347	0.124712	-3.6038	0.000313601	-0.0179177	0.00503078	0.000368591	19	19	1	0.0536571	2899	2.43203e-108	0.837246	2.67069e-109	0.0918699	0.0708841
PLG	6	161123270	161174347	0.124712	-3.6038	0.000313601	-0.0179177	0.00503078	0.000368591	19	19	1	0.0536571	2899	0.782221	0.116318	0.0858983	0.0127705	0.00279175
PLG	6	161123270	161174347	0.124712	-3.6038	0.000313601	-0.0179177	0.00503078	0.000368591	19	19	1	0.0536571	2899	2.15402e-83	0.283285	2.36541e-84	0.0304222	0.686293
CD33	19	51728320	51747115	0.308539	3.60116	0.000316804	0.00407789	0.00114577	0.000372179	127	131	1	0.0536571	3435	0	0.899485	0	0.0964632	0.00405184
GALNT3	2	166604101	166651192	0.0069256	-3.58637	0.000335309	-0.0197981	0.00558509	0.000392883	95	102	1	0.0536571	2296	1.69107e-07	0.000233785	0.000217233	0.299618	0.699931
PTK7	6	43044006	43129457	0.033074	3.55924	0.000371927	0.0111368	0.00316508	0.000433725	114	123	1	0.05691	1975	4.77844e-28	0.810799	9.31342e-29	0.157998	0.0312034
CD83	6	14117872	14137149	0.0021748	3.48924	0.000484398	0.0199234	0.00577304	0.000558278	204	217	1	0.070434	2532	0.823987	0.0936864	0.0704664	0.0080081	0.00385194
BRAF	7	140419127	140624564	0.00300112	-3.47772	0.000505703	-0.0154291	0.00448521	0.000581743	147	153	1	0.070434	2226	0.771964	0.0907219	0.108543	0.01274	0.0160315
TBX5	12	114791736	114846247	0.00156133	-3.47537	0.000510142	-0.0244133	0.00710158	0.000586626	258	268	1	0.070434	3310	0.824588	0.107707	0.0575706	0.00751721	0.00261698
YWHAG	7	75956116	75988348	0.00216109	3.46818	0.000523996	0.0230265	0.00671176	0.000601861	80	85	1	0.070434	2010	1.64307e-05	0.853889	2.71431e-06	0.141055	0.00503687
YWHAG	7	75956116	75988348	0.00216109	3.46818	0.000523996	0.0230265	0.00671176	0.000601861	80	85	1	0.070434	2010	0.771409	0.0661273	0.127435	0.0108999	0.0241293
CPXM1	20	2774715	2781283	0.294323	-3.42921	0.000605348	-0.0111963	0.00329972	0.000691043	14	15	1	0.0768117	2913	0	0.821147	0	0.115829	0.0630243
IGFBP3	7	45951949	45961473	0.0334425	3.40511	0.000661379	0.0146915	0.00435976	0.000752218	16	16	1	0.0814276	3340	1.33997e-63	7.64466e-13	1.75282e-51	1	2.7608e-14
DNAJB14	4	100817405	100867883	0.0013983	3.39775	0.000679426	0.0262141	0.00779559	0.000771884	157	165	1	0.0815184	3114	0.736977	0.123112	0.113685	0.0189837	0.0072423
PTK2	8	141667999	142012315	0.00184611	-3.38364	0.000715322	-0.0139732	0.00417231	0.000810945	211	222	1	0.0836046	2391	0.0790215	0.00618593	0.834677	0.065325	0.0147908
IL22	12	68642022	68647387	0.00445702	-3.3728	0.000744068	-0.021127	0.00632819	0.000842179	212	222	1	0.0848055	2825	0.533763	0.389603	0.0417876	0.0304972	0.00434985
RAB1B	11	66036004	66044963	0.00123996	3.36259	0.000772151	0.0364202	0.0109414	0.000872653	65	69	1	0.085877	1571	0.124717	0.0105483	0.76542	0.0647031	0.034612
CILP2	19	19649057	19657468	0.0127431	-3.35492	0.000793874	-0.0189991	0.0057205	0.000896201	32	33	1	0.0862345	2305	3.80289e-14	0.00531589	5.34647e-13	0.073815	0.920869
RAB18	10	27793197	27831143	0.00154106	3.34029	0.000836914	0.0316995	0.00958538	0.000942793	119	123	1	0.0887455	3160	1.79041e-09	2.0548e-10	0.879093	0.100871	0.020036
STMN3	20	62271061	62284780	0.00426258	3.31924	0.000902637	0.0178703	0.00543722	0.00101379	233	246	1	0.0933982	3376	0.00101027	0.000160309	0.835732	0.132582	0.0305155
IL17RD	3	57124010	57204334	0.177878	-3.30046	0.000965267	-0.00536614	0.00164179	0.00108129	16	16	1	0.0975416	2830	1.44647e-305	0.605787	2.90498e-306	0.121389	0.272824
MGP	12	15034115	15038860	0.087343	3.29114	0.000997811	0.00298786	0.000916677	0.00111631	140	150	1	0.0986456	2427	3.28501e-144	0.912867	2.51186e-145	0.0697843	0.0173489
B3GNT8	19	41931264	41934635	0.298128	-3.27906	0.00104152	-0.00410049	0.00126257	0.00116329	29	30	1	0.100741	2269	0	0.607848	0	0.128135	0.264017
LRIG1	3	66429221	66551687	0.234957	3.25163	0.00114745	0.006664	0.00206884	0.00127689	15	15	1	0.104099	3100	0	0.510054	0	0.0310906	0.458855
GHR	5	42423879	42721979	0.0966828	-3.24151	0.00118897	-0.00468313	0.00145833	0.00132133	53	56	1	0.104099	2230	1.726e-89	0.731349	1.72389e-90	0.0728496	0.195802
ARTN	1	44398992	44402913	0.00200564	3.23836	0.00120219	0.0330248	0.0102937	0.00133547	97	99	1	0.104099	2026	0.0782979	0.00670614	0.827318	0.0708421	0.0168363
P4HA1	10	74766975	74856732	0.000687524	-3.23	0.00123789	-0.274946	0.0859169	0.00137362	15	15	1	0.104099	1352	0.0377846	0.00135344	0.91603	0.0328	0.0120314
G3BP1	5	151150606	151192346	0.0143499	-3.22774	0.0012477	-0.0132934	0.00415685	0.00138411	147	158	1	0.104099	2896	8.90635e-19	0.929838	4.35446e-20	0.0454365	0.0247258
ARFGAP1	20	61904137	61921142	0.00147265	-3.22168	0.00127441	-0.0171472	0.00537184	0.00141263	302	312	1	0.104099	3795	0.040819	0.007733	0.790789	0.149801	0.010858
DENR	12	123237321	123255611	0.00355937	-3.221	0.00127744	-0.0193454	0.00606174	0.00141586	79	82	1	0.104099	1654	0.491605	0.045114	0.395042	0.0362205	0.0320184
MICA	6	31357610	31427049	0.481239	3.21653	0.00129752	0.000833331	0.000261474	0.00143729	122	128	1	0.104099	8982	0	0.185609	0	0.813475	0.000916008
SIRPB2	20	1451386	1472233	0.00189719	3.21545	0.00130238	0.01923	0.00603577	0.00144248	303	319	1	0.104099	3151	0.799732	0.119499	0.0674328	0.0100728	0.00326395
DKK4	8	42231586	42234750	0.002754	3.20435	0.00135367	0.0147836	0.0046559	0.00149716	100	103	1	0.106274	1991	0.69927	0.0997954	0.160552	0.0228955	0.0174874
HNF1A	12	121416346	121440315	0.00245647	3.19644	0.00139134	0.0202781	0.00640182	0.00153729	144	150	1	0.10712	3073	0.0259068	0.00361581	0.841705	0.117465	0.0113074
ZG16	16	29789561	29793096	0.00435099	3.19232	0.00141133	0.0221223	0.00699286	0.00155857	82	88	1	0.10712	1002	0.858796	0.100986	0.0273229	0.00320321	0.0096919
DDIT3	12	57910371	57914300	0.00191664	3.18549	0.00144507	0.0284969	0.00902681	0.00159446	99	104	1	0.107875	1615	0.011351	0.000846559	0.890711	0.0663988	0.0306923
LY6G6C	6	31668598	31765908	0.00164016	3.1751	0.00149787	0.00324061	0.0010298	0.00165059	131	142	1	0.109954	6784	0.0267945	0.0076257	0.739468	0.210436	0.0156755
RNPEP	1	201951500	201975275	0.224749	-3.1531	0.00161545	-0.00481236	0.00153974	0.00177538	44	46	1	0.116475	2486	2.62969e-213	0.947088	1.23159e-214	0.0443476	0.00856479
LIN7A	12	81186299	81331704	0.0022161	3.12895	0.00175434	0.0284987	0.00918732	0.00192244	111	117	1	0.124241	2740	0.719062	0.151126	0.100366	0.0210857	0.00836074
VLDLR	9	2621834	2660053	0.00706043	3.09993	0.00193567	0.0138944	0.00452037	0.00211397	341	351	1	0.133206	4162	0.77325	0.165799	0.0474751	0.0101762	0.00329878
C2	6	31847749	31989896	0.0927658	3.09867	0.00194392	0.00286549	0.000932621	0.00212268	124	131	1	0.133206	4615	9.17936e-51	0.034015	2.60629e-49	0.965786	0.000199002
COMP	19	18893583	18902123	0.0324624	3.0882	0.00201376	0.0101226	0.00330554	0.0021963	30	31	1	0.135527	2384	1.19074e-32	0.0263234	1.36828e-32	0.0293038	0.944373
TMEFF1	9	103204560	103339918	0.0189406	-3.08458	0.0020384	-0.0614431	0.0200873	0.00222226	14	15	1	0.135527	2409	1.08247e-15	0.350611	9.32607e-17	0.0295874	0.619801
NTRK3	15	88418230	88799999	0.0787213	3.06576	0.00217119	0.00964518	0.00317226	0.00236202	94	98	1	0.137106	2414	1.75098e-68	0.89387	1.92876e-69	0.0984549	0.00767548
TPST1	7	65670186	65885530	0.200654	3.06519	0.00217532	0.00533615	0.00175535	0.00236636	34	36	1	0.137106	2185	2.34748e-93	0.827437	2.20315e-94	0.0775614	0.0950012
FOXO3	6	108881038	109005977	0.00407206	-3.06421	0.00218244	-0.0150564	0.00495442	0.00237385	127	131	1	0.137106	2068	0.00842063	0.00444354	0.127843	0.0666698	0.792623
VAMP8	2	85788685	85809154	0.00402786	3.06212	0.00219775	0.0193788	0.00638105	0.00238995	194	205	1	0.137106	2926	0.575434	0.0626412	0.317431	0.0345452	0.0099491
CEMIP2	9	74298282	74431606	0.0215893	-3.05999	0.00221347	-0.0111696	0.00368044	0.00240648	200	213	1	0.137106	2530	4.31284e-34	0.931209	2.78256e-35	0.0600712	0.00871942
ACE	17	61554422	61599209	0.244892	3.04796	0.00230398	0.00197334	0.000652743	0.00250157	79	85	1	0.14024	1658	0	8.58878e-05	0	0.999912	2.52121e-06
SFN	1	27189633	27190947	0.00136492	3.04372	0.00233669	0.0314606	0.0104208	0.0025359	94	99	1	0.14024	1614	0.85041	0.0863035	0.0532788	0.00540237	0.00460493
KLK8	19	51499263	51505967	0.0778295	-3.04095	0.00235837	-0.00715564	0.00237231	0.00255865	18	18	1	0.14024	2988	5.13995e-125	0.40625	5.1086e-126	0.0398232	0.553927
SATB2	2	200134223	200335989	0.00205861	3.03258	0.00242471	0.0360516	0.0119846	0.00262825	70	74	1	0.142054	1649	0.902874	0.0623947	0.0309469	0.00213699	0.00164691
NUDT3	6	34247456	34360451	0.00410442	-3.02914	0.00245247	-0.0198454	0.00660453	0.00265735	174	179	1	0.142054	2796	4.75324e-11	7.53802e-12	0.850016	0.134786	0.0151972
SFXN5	2	73169165	73302747	0.000805704	3.02112	0.0025184	0.0196141	0.00654458	0.00272645	65	74	1	0.14397	1483	0.88009	0.0894098	0.0247003	0.00250605	0.00329376
MAPK13	6	36095586	36107842	0.013329	-3.01593	0.00256189	-0.00817373	0.00273191	0.002772	133	144	1	0.144611	2352	2.80848e-10	0.699895	7.43237e-11	0.185105	0.115
CCL16	17	34303529	34308532	0.205074	-3.0118	0.00259701	-0.00897764	0.00300464	0.00280877	14	15	1	0.144785	1718	0	0.562017	0	0.0146492	0.423334
HAPLN1	5	82933624	83017432	0.0180338	-2.99105	0.00278023	-0.0172987	0.005829	0.0030004	27	30	1	0.152844	2189	3.98963e-14	0.159605	4.84788e-14	0.193292	0.647103
NMB	15	85198360	85201794	0.0281092	-2.98191	0.00286453	-0.0268461	0.00907332	0.00308847	14	15	1	0.153714	2021	1.30477e-37	0.481603	1.36086e-37	0.502288	0.0161089
DKK3	11	11984653	12031316	0.121704	2.97125	0.00296593	0.00923938	0.0031337	0.00319431	34	34	1	0.157175	3674	3.08027e-164	0.641982	1.48189e-164	0.308803	0.0492148
CLIC1	6	31680530	31783827	0.0110981	2.96586	0.00301837	0.0050323	0.00170984	0.00324902	161	174	1	0.157499	6726	1.6398e-08	0.0282467	4.59943e-07	0.792103	0.17965
SIT1	9	35649292	35650937	0.00278912	2.96056	0.00307079	0.0231609	0.00788329	0.00330367	140	148	1	0.157499	2120	0.747361	0.0744517	0.154279	0.0153606	0.00854803
LTBP4	19	41098789	41135725	0.0153878	2.95461	0.00313069	0.00566787	0.001933	0.00336612	194	209	1	0.157499	2840	1.64772e-16	0.904316	1.31276e-17	0.0720243	0.0236599
COL10A1	6	116440086	116479910	0.0555332	2.95443	0.00313244	0.00321204	0.00109551	0.00336793	113	119	1	0.157499	2583	1.2222e-79	0.912738	7.77831e-81	0.0580594	0.0292022
CSNK2B	6	31615195	31717606	0.00330468	2.95163	0.00316105	0.00919648	0.00313953	0.00339774	100	106	1	0.157499	7341	0.0888748	0.0790584	0.417134	0.371017	0.0439155
INHBC	12	57828543	57844611	0.00657745	-2.94405	0.00323944	-0.0114358	0.00391386	0.00347939	92	97	1	0.157499	1524	0	0.0125745	0	0.987299	0.000126804
INHBC	12	57828543	57844611	0.00657745	-2.94405	0.00323944	-0.0114358	0.00391386	0.00347939	92	97	1	0.157499	1524	2.93255e-05	0.0124731	0.00230251	0.979331	0.00586377
DSC1	18	28709199	28742819	0.00247567	-2.94291	0.00325144	-0.0215775	0.00738765	0.00349189	174	182	1	0.157499	2671	0.764875	0.0818474	0.13432	0.0143687	0.00458921
SGTB	5	64961755	65018862	0.00344283	2.93874	0.00329553	0.0348268	0.0119406	0.00353778	30	34	1	0.157924	2320	0.0802575	0.0123849	0.747035	0.115233	0.0450894
BPTF	17	65821640	65980494	0.000353156	-2.92984	0.00339137	-0.00840714	0.00289104	0.0036375	205	214	1	0.160718	2597	0.343801	0.0316375	0.563227	0.0518201	0.00951493
ENPP6	4	185009859	185142383	0.00840551	2.90702	0.00364893	0.0117602	0.00407532	0.00390516	351	362	1	0.169364	3276	0.0133682	0.913431	0.000945031	0.064565	0.00769103
RNF34	12	121837844	121868389	0.00225385	2.9065	0.00365495	0.0135129	0.0046835	0.0039114	151	153	1	0.169364	2658	0.0742567	0.00884867	0.611474	0.0726325	0.232788
ACADM	1	76190036	76253260	0.0429871	-2.89695	0.00376815	-0.0139959	0.00486662	0.0040289	13	15	1	0.170713	3102	1.57131e-66	0.747084	2.67872e-67	0.127235	0.12568
VTN	17	26691290	26700110	0.00361111	2.89439	0.00379894	0.0217917	0.00758397	0.00406085	111	115	1	0.170713	1231	0.0138219	0.89302	0.0012486	0.0806594	0.0112503
PPID	4	159630286	159644548	0.280026	-2.88552	0.00390763	-0.00394203	0.00137605	0.00417357	16	16	1	0.173765	2165	0	0.0520361	0	0.941494	0.00646946
AS3MT	10	104629273	104661656	0.00558836	-2.87596	0.00402803	-0.0182783	0.00640133	0.00429834	74	77	1	0.177256	2145	3.24154e-09	0.00036767	8.81308e-06	0.999619	4.20681e-06
RBM23	14	23369854	23388393	0.000561271	2.86579	0.00415971	0.0178973	0.00628977	0.00443473	302	336	1	0.179362	2652	0.197701	0.0182331	0.635642	0.0585326	0.0898912
MAPK3	16	30125426	30134827	0.191473	-2.86458	0.00417569	-0.00662695	0.00232993	0.00445126	31	32	1	0.179362	1022	0	0.842916	0	0.0520979	0.104986
OLA1	2	174937175	175113426	0.133633	-2.86294	0.00419736	-0.00549745	0.0019339	0.00447369	17	17	1	0.179362	2432	1.69408e-279	0.735727	3.30561e-280	0.14344	0.120834
SST	3	187386694	187388187	0.00212984	-2.8594	0.00424447	-0.00803141	0.00282874	0.00452245	255	269	1	0.179653	3091	0.834751	0.11539	0.0389848	0.0053835	0.00549018
MYRF	11	61520114	61555990	0.00114267	2.85248	0.00433791	0.0247844	0.00875014	0.00461913	163	170	1	0.181676	2037	0.718239	0.0480938	0.214402	0.0143516	0.00491324
SCG5	15	32933877	32989299	0.000926838	-2.84979	0.0043748	-0.00350271	0.00123778	0.00465729	167	179	1	0.181676	2260	0.86423	0.093402	0.0343567	0.00370881	0.00430281
DNAJC30	7	73095299	73148410	0.0561912	2.84352	0.00446186	0.0150069	0.00531462	0.00474731	16	16	1	0.183534	1501	4.74225e-112	0.625693	2.15582e-112	0.284349	0.0899581
VAV1	19	6772725	6857377	0.0572524	-2.83176	0.00462931	-0.0135512	0.00481872	0.00492033	14	15	1	0.18854	3631	1.00786e-72	0.728878	6.39515e-74	0.0460241	0.225098
ATF6B	6	32014365	32172461	0.0390052	-2.82744	0.00469212	-0.0109517	0.0039002	0.0049852	21	21	1	0.18935	4593	2.59861e-46	0.0341017	7.30896e-45	0.959151	0.00674687
ARFGAP2	11	47185848	47198676	0.00616602	-2.81914	0.00481529	-0.0263914	0.00942595	0.00511236	45	48	1	0.192491	1503	0.000194751	0.191269	0.000236819	0.232009	0.57629
PTP4A2	1	32372022	32410457	0.00424039	2.81025	0.00495031	0.022777	0.00816037	0.00525167	120	128	1	0.196032	1669	0.87466	0.0854538	0.034362	0.00335498	0.0021695
SIRPB1	20	1544167	1600707	0.447737	2.80474	0.00503575	0.00137517	0.000493639	0.00533978	114	115	1	0.19614	3116	0	0.80925	0	0.0678201	0.12293
MAPK14	6	35995488	36079013	0.0143774	-2.8044	0.00504096	-0.0418069	0.015009	0.00534515	15	15	1	0.19614	2352	4.42897e-13	0.716038	1.20386e-13	0.194541	0.0894211
MPST	22	37415676	37425863	0.00344549	2.80097	0.0050949	0.0142202	0.00511133	0.00540077	318	325	1	0.196515	3215	0.73589	0.114602	0.125466	0.0195348	0.00450639
S100A10	1	151955391	151966866	0.0045761	-2.79477	0.0051937	-0.00847935	0.00305448	0.0055026	103	110	1	0.197482	2039	0.671047	0.278766	0.0296799	0.0123214	0.00818601
IL34	16	70613798	70694585	0.00292735	-2.79381	0.00520918	-0.0263945	0.00951119	0.00551854	76	83	1	0.197482	1135	0.481829	0.0963941	0.244257	0.0487368	0.128783
PSTPIP1	15	77285700	77329673	0.00409879	-2.78558	0.00534326	-0.0139648	0.00504682	0.00565667	47	49	1	0.19853	1697	0.101481	0.860329	0.00347296	0.0294376	0.00527919
RMI1	9	86595626	86618985	0.00263296	-2.78542	0.00534576	-0.02133	0.007709	0.00565924	175	185	1	0.19853	2693	0.869849	0.0924294	0.0324205	0.00344312	0.00185794
PPIA	7	44836279	44864163	0.0252851	-2.78389	0.00537115	-0.0286398	0.0103565	0.00568539	15	15	1	0.19853	2775	9.5273e-28	0.794521	1.58194e-28	0.131851	0.0736282
PIEZO1	16	88781751	88851619	0.00313196	2.77931	0.00544744	0.0131369	0.00475816	0.00576394	281	292	1	0.199663	3875	0.112388	0.0239699	0.695346	0.148283	0.0200137
DPY30	2	32092878	32264881	0.021471	-2.77251	0.00556263	-0.011567	0.00419966	0.00588249	14	15	1	0.200561	2141	4.17805e-23	0.387243	6.44902e-23	0.597714	0.0150432
PSAP	10	73576055	73611126	0.0225932	2.76395	0.00571064	0.00829862	0.0030222	0.00603477	254	268	1	0.204145	2883	9.12184e-61	1.55256e-33	5.87537e-28	1	7.56485e-30
PES1	22	30972612	31003070	0.00297838	-2.74302	0.00608766	-0.0153082	0.00561686	0.00642228	151	162	1	0.21254	2744	0.83416	0.119122	0.0388712	0.0055487	0.00229838
SLC6A9	1	44457172	44497139	0.0020972	-2.74292	0.00608963	-0.0268374	0.0098475	0.00642431	116	119	1	0.21254	2093	0.0559331	0.00784538	0.591026	0.0826369	0.262559
PARP11	12	3900213	3982608	0.00119482	2.74261	0.00609535	0.0159848	0.00586599	0.00643019	379	392	1	0.21254	2946	0.807977	0.105538	0.0739809	0.00966057	0.00284298
SIRT5	6	13574816	13614790	0.0016291	2.73543	0.00622993	0.0210383	0.00774046	0.00656839	183	191	1	0.215463	2585	0.856129	0.0814759	0.0548924	0.00522171	0.00228113
KLK13	19	51559463	51568371	0.0823921	2.73087	0.00631667	0.00674957	0.00248739	0.00665744	333	345	1	0.216742	3155	6.89986e-113	0.857772	7.2256e-114	0.0897743	0.0524537
CTBP1	4	1205236	1243741	0.00421357	2.72174	0.00649395	0.0129527	0.00478918	0.00683937	165	169	1	0.220268	3241	1.29486e-05	2.7451e-06	0.754924	0.159959	0.0851008
PROK2	3	71820807	71834357	0.159037	-2.72035	0.00652135	-0.0062391	0.00230804	0.00686748	15	15	1	0.220268	2969	0	0.901544	0	0.0768333	0.0216231
IL1F10	2	113825547	113833427	0.0036334	2.71613	0.00660504	0.00985636	0.00365176	0.00695333	155	163	1	0.221055	2644	0.781485	0.161094	0.0448989	0.00925214	0.00326957
NEURL1	10	105253736	105352309	0.00287556	-2.71414	0.00664482	-0.0174185	0.00645816	0.00699412	126	131	1	0.221055	2233	0.00179751	0.000443913	0.750219	0.185212	0.0623269
TPP1	11	6634000	6640692	0.0388036	-2.7108	0.00671215	-0.0199259	0.00739682	0.00706316	15	15	1	0.221619	3252	4.10673e-36	0.854949	3.2137e-37	0.0668254	0.0782254
EMID1	22	29601840	29655586	0.00278994	-2.70233	0.00688544	-0.0241358	0.00898723	0.0072408	129	134	1	0.221744	2432	0.829084	0.0739405	0.0869224	0.00774973	0.00230356
OIT3	10	74653339	74692791	0.00107055	2.70219	0.00688844	0.0244397	0.00910088	0.00724387	32	33	1	0.221744	1410	0.0272903	0.00163377	0.905842	0.0542184	0.0110153
FGF1	5	141971743	142077617	0.00122627	2.7016	0.00690072	0.012584	0.00468706	0.00725645	212	221	1	0.221744	2741	0.836668	0.10651	0.0482342	0.0061379	0.00244996
CDH15	16	89238175	89261900	0.00274318	2.70087	0.00691586	0.012416	0.00462573	0.00727196	214	225	1	0.221744	3537	0.115296	0.0169625	0.741032	0.109004	0.0177056
CDH15	16	89238175	89261900	0.00274318	2.70087	0.00691586	0.012416	0.00462573	0.00727196	214	225	1	0.221744	3537	0.0904047	0.0387151	0.581052	0.24879	0.0410385
CFB	6	31895475	31996308	0.180764	2.69219	0.00709844	0.0150961	0.00564208	0.00745902	16	16	1	0.225857	4470	6.88902e-192	0.0338322	1.95924e-190	0.962184	0.00398369
PLA2G1B	12	120759914	120765592	0.00274794	2.68628	0.00722516	0.0199199	0.00746111	0.00758879	121	125	1	0.228191	2357	0.108178	0.0151339	0.756624	0.105836	0.0142276
DIXDC1	11	111797867	111893308	0.000699977	2.6811	0.00733805	0.0119089	0.00446902	0.00770436	90	99	1	0.229918	1557	0.159336	0.0167573	0.698971	0.0734591	0.0514762
MTHFD1	14	64854749	64926722	0.0336174	2.67897	0.007385	0.00820732	0.00308237	0.00775242	119	126	1	0.229918	2630	2.89548e-23	0.940989	1.4089e-24	0.0457739	0.0132369
PI3	20	43803517	43805185	0.0472133	2.67534	0.00746529	0.0117633	0.00442377	0.00783459	16	16	1	0.230774	2638	8.56873e-64	0.805147	6.81131e-65	0.0638704	0.130983
SPART	13	36875775	36944317	0.00154368	-2.66966	0.00759289	-0.0196597	0.00740883	0.00796514	192	203	1	0.231746	2813	0.865834	0.0966047	0.0325491	0.00363025	0.00138172
FGFR3	4	1795034	1810599	0.00374119	2.6614	0.00778156	0.019059	0.00720445	0.00815811	136	141	1	0.231773	2352	1.04726e-67	3.68096e-08	2.84508e-60	1	3.30679e-09
FGFR3	4	1795034	1810599	0.00374119	2.6614	0.00778156	0.019059	0.00720445	0.00815811	136	141	1	0.231773	2352	2.90211e-08	3.56032e-09	0.78841	0.0966076	0.114982
CLEC2L	7	139208602	139229730	0.00230856	2.66038	0.00780533	0.0159026	0.00601358	0.00818241	191	203	1	0.231773	2243	0.844783	0.0923441	0.0542487	0.00592729	0.00269661
B3GNT4	12	122688090	122693499	0.00120254	-2.65665	0.00789211	-0.0253264	0.00959042	0.00827114	107	114	1	0.231773	2109	0.684694	0.0555291	0.233751	0.0189503	0.00707615
UBE2F	2	238875469	238951236	0.00861651	-2.6533	0.00797096	-0.0247316	0.00937687	0.00835173	16	16	1	0.231773	3567	1.18969e-06	0.891017	8.42613e-08	0.0630617	0.0459196
ELF5	11	34500340	34535352	0.00721699	-2.65171	0.00800849	-0.0131743	0.00499791	0.0083901	217	229	1	0.231773	3312	0.747624	0.199423	0.0390042	0.0104005	0.00354781
GUCA1A	6	42123144	42147794	0.00698235	2.6504	0.00803954	0.0126629	0.00480627	0.00842183	195	205	1	0.231773	2472	0.874796	0.0909364	0.0294115	0.00305557	0.00180098
HLA-DQA2	6	32632816	32868441	0.187642	-2.64966	0.00805723	-0.01211	0.00459767	0.00843991	13	15	1	0.231773	9735	7.38358e-270	0.397368	1.10584e-269	0.595131	0.00750097
NADK	1	1682671	1711896	0.0545366	-2.6494	0.00806345	-0.0192242	0.00729936	0.00844626	22	22	1	0.231773	1352	2.99207e-73	0.851879	3.30627e-74	0.0940796	0.0540413
IL23R	1	67632083	67725662	0.0121457	-2.64895	0.00807424	-0.0225773	0.00857396	0.00845729	20	20	1	0.231773	2865	2.17278e-05	0.873905	1.80845e-06	0.0726836	0.0533878
F3	1	94994781	95007356	0.00274936	2.64636	0.00813643	0.0191123	0.00726507	0.00852084	190	199	1	0.232045	2647	0.771633	0.121213	0.0891316	0.0139974	0.00402527
DYNLRB1	20	33104214	33128762	0.00070179	2.63756	0.00835048	0.0229441	0.00875036	0.00873949	41	45	1	0.236512	1415	0.402811	0.0267183	0.51541	0.034166	0.0208953
CTSV	9	99794940	99801925	0.0438741	2.62945	0.00855232	0.00692272	0.0026482	0.00894558	43	46	1	0.240586	1694	2.34633e-29	0.908102	1.0999e-30	0.04252	0.0493777
GMEB2	20	62218955	62258394	0.00302222	-2.62381	0.00869523	-0.0159604	0.00611838	0.00909145	240	244	1	0.243	3480	0.000929521	0.000236878	0.768918	0.195916	0.0339995
POMGNT2	3	43120724	43147568	0.0767152	2.61877	0.00882482	0.0155551	0.00597434	0.0092237	15	15	1	0.243641	2000	3.73288e-133	0.102187	3.23409e-132	0.885315	0.0124977
NEU1	6	31807625	31907164	0.00415833	-2.61704	0.00886953	-0.0137244	0.00527465	0.00926931	123	134	1	0.243641	4953	0.0191604	0.0132613	0.536536	0.371288	0.0597545
DYRK3	1	206699097	206857764	0.00311427	2.6164	0.00888621	0.015174	0.00583318	0.00928633	157	163	1	0.243641	1742	0.901706	0.06322	0.0309377	0.00216712	0.00196915
PSMB9	6	32734237	33001163	0.0035902	2.61437	0.0089393	0.010327	0.00397294	0.00934049	183	197	1	0.243641	9166	0.0171432	0.417275	0.0218358	0.531486	0.01226
TRAPPC3	1	36602173	36615098	0.000744047	2.6122	0.0089961	0.0142646	0.00549226	0.00939842	108	111	1	0.243684	1560	0.87786	0.0834395	0.0335642	0.00318829	0.00194809
GDF9	5	132196873	132202576	0.000516748	-2.60652	0.00914681	-0.0267812	0.0103337	0.00955213	172	180	1	0.244827	1983	0.883396	0.0559474	0.0552692	0.00349843	0.00188873
LRP11	6	150139934	150186199	0.517956	-2.60473	0.00919456	-0.00120085	0.000463669	0.00960082	80	84	1	0.244827	2822	0	0.822533	0	0.146998	0.0304693
LRP11	6	150139934	150186199	0.517956	-2.60473	0.00919456	-0.00120085	0.000463669	0.00960082	80	84	1	0.244827	2822	0	0.842051	0	0.15051	0.00743919
MBTPS1	16	84087368	84150511	0.00141938	-2.60432	0.00920566	-0.0113891	0.00439823	0.00961214	484	500	1	0.244827	5817	0.736282	0.159384	0.0835487	0.0180831	0.00270224
COX7A1	19	36641824	36643771	0.00285127	2.59631	0.00942302	0.0179226	0.00694239	0.00983371	143	149	1	0.248176	2310	0.119028	0.0145231	0.763195	0.0931107	0.0101437
CBL	11	119076752	119178859	0.0762722	2.59349	0.0095008	0.0117085	0.00454021	0.00991298	15	16	1	0.248176	2197	7.14804e-103	0.404155	1.03992e-102	0.587972	0.00787363
METAP1	4	99916771	99983964	0.00645562	2.59249	0.00952848	0.017857	0.00692702	0.00994119	18	18	1	0.248176	3272	1.12242e-07	0.811301	1.95943e-08	0.141583	0.0471166
SNUPN	15	75890424	75918810	0.0629749	-2.59073	0.00957724	-0.0142458	0.0055299	0.00999087	18	18	1	0.248176	1607	1.75331e-74	0.932545	1.08166e-75	0.0575209	0.00993422
LRTM2	12	1929433	1945918	0.0034867	2.58935	0.00961583	0.014227	0.0055255	0.0100302	305	319	1	0.248176	3316	0.80345	0.117445	0.0666136	0.00973454	0.00275695
METTL1	12	58162254	58166576	0.00245496	2.58365	0.00977623	0.0169476	0.00659646	0.0101936	87	93	1	0.250785	1834	0.0115647	0.000874278	0.907389	0.0685857	0.0115859
CCDC167	6	37450696	37467698	0.00144059	-2.58032	0.009871	-0.0151913	0.00592041	0.0102901	249	261	1	0.25173	2802	0.768901	0.178573	0.0402987	0.00935627	0.00287097
DDAH1	1	85784164	86043933	0.00993011	2.56702	0.0102576	0.0102327	0.00400831	0.0106837	162	172	1	0.257713	2912	3.21985e-09	0.134149	2.25893e-09	0.0933418	0.772509
SMARCC1	3	47626762	47823596	0.00222497	-2.56555	0.0103013	-0.0188302	0.00738026	0.0107282	40	43	1	0.257713	1082	0.82566	0.0931084	0.0607484	0.00683686	0.0136467
RGS5	1	163080911	163291577	0.00239836	-2.56516	0.010313	-0.0174565	0.00684289	0.0107401	201	210	1	0.257713	3340	0.809338	0.137241	0.0437338	0.00741375	0.00227317
CBS	21	44473301	44497053	0.003398	-2.56408	0.0103451	-0.0154744	0.00606843	0.0107727	190	200	1	0.257713	2630	0.849118	0.0954008	0.0483078	0.00542576	0.0017474
RSPO2	8	108911544	109095913	0.00457112	2.55721	0.0105517	0.0171081	0.0067269	0.010983	129	131	1	0.260018	2910	0.539707	0.0618005	0.352221	0.040326	0.00594599
RSPO2	8	108911544	109095913	0.00457112	2.55721	0.0105517	0.0171081	0.0067269	0.010983	129	131	1	0.260018	2910	0.0195644	0.2319	0.012768	0.150756	0.585011
RHOG	11	3848208	3862213	0.00239463	2.55617	0.0105833	0.0179491	0.00706042	0.0110151	172	187	1	0.260018	3264	0.822327	0.134604	0.0352824	0.00577326	0.0020132
PDLIM4	5	131593364	131609147	0.0271436	-2.55506	0.0106168	-0.0114736	0.00451516	0.0110493	15	15	1	0.260018	1837	5.882e-50	0.785475	6.79735e-51	0.0906471	0.123878
BDNF	11	27676440	27743605	0.00283814	-2.55081	0.0107474	-0.020342	0.00801826	0.011182	114	119	1	0.26083	1918	7.33497e-13	0.961761	1.86351e-14	0.0244205	0.0138187
BDNF	11	27676440	27743605	0.00283814	-2.55081	0.0107474	-0.020342	0.00801826	0.011182	114	119	1	0.26083	1918	0.667728	0.284558	0.0169641	0.00720587	0.0235448
RGS7	1	240931554	241520530	0.00342777	2.54783	0.0108396	0.0142742	0.005633	0.0112759	358	370	1	0.26083	3107	0.836351	0.111913	0.0421751	0.00563959	0.00392063
VCAM1	1	101185298	101204601	0.00734824	-2.54642	0.0108834	-0.0126432	0.00499208	0.0113203	74	80	1	0.26083	2169	5.59925e-06	0.943427	2.2296e-07	0.0375478	0.0190194
CLPP	19	6361463	6368919	0.00244908	-2.54556	0.0109101	-0.0176547	0.00697314	0.0113476	238	257	1	0.26083	3166	0.828051	0.114837	0.0480986	0.00666813	0.0023456
TDO2	4	156775890	156841558	0.00178311	-2.54439	0.0109469	-0.0181411	0.00716854	0.011385	198	213	1	0.26083	3334	0.796696	0.126439	0.0639619	0.0101482	0.00275476
KPNA2	17	66031635	66042958	0.0014238	-2.53998	0.011086	-0.0196054	0.00776046	0.0115264	198	208	1	0.26268	2656	0.313313	0.0512863	0.532777	0.087195	0.0154286
COL9A1	6	70924764	71012786	0.00157057	-2.51517	0.0118976	-0.0173778	0.00694569	0.0123509	169	179	1	0.277017	2708	6.04481e-06	0.94147	2.74542e-07	0.0427437	0.0157804
COL9A1	6	70924764	71012786	0.00157057	-2.51517	0.0118976	-0.0173778	0.00694569	0.0123509	169	179	1	0.277017	2708	0.77022	0.181771	0.0349817	0.00825084	0.00477644
OTUB2	14	94492675	94515276	0.00118632	2.50825	0.0121332	0.012955	0.00519208	0.0125902	304	312	1	0.277017	3243	0.00226085	0.000339992	0.837436	0.125902	0.0340616
COL6A1	21	47401651	47424964	0.495019	-2.50712	0.0121718	-0.00200476	0.000803816	0.0126293	140	146	1	0.277017	3036	0	0.843571	0	0.0363241	0.120105
PTGR3	18	72907063	72921303	0.00984624	-2.50669	0.0121867	-0.017197	0.00689637	0.0126445	17	18	1	0.277017	2790	1.14616e-16	0.884041	5.94943e-18	0.0458183	0.0701407
RUNX3	1	25226002	25291612	0.00203352	2.49931	0.0124437	0.0100842	0.0040558	0.0129053	185	195	1	0.277017	2131	0.682136	0.0522624	0.239087	0.0183097	0.00820514
PDGFC	4	157681606	157892546	0.00403005	-2.49889	0.0124583	-0.0191959	0.00772172	0.0129201	144	153	1	0.277017	2881	0.666563	0.11076	0.184107	0.0305843	0.00798605
SLIT2	4	20254883	20622184	0.0270698	2.49779	0.0124971	0.00684049	0.00275285	0.0129595	209	219	1	0.277017	2915	1.31159e-12	0.678863	5.82612e-13	0.301533	0.0196037
KPNB1	17	45726842	45762871	0.00145457	-2.49604	0.0125588	-0.0233679	0.00941055	0.0130221	103	106	1	0.277017	2536	0.00349509	0.000420882	0.879375	0.105884	0.0108251
DPT	1	168664697	168698502	0.127488	-2.49451	0.0126131	-0.0040311	0.00162436	0.0130772	183	189	1	0.277017	3378	5.42455e-152	0.682519	5.08669e-153	0.0637471	0.253734
SLIT3	5	168088745	168728133	0.00280939	2.49385	0.0126365	0.013072	0.00526882	0.0131009	307	323	1	0.277017	3167	0.720953	0.128863	0.122094	0.0218168	0.00627316
SEMA3G	3	52467069	52479101	0.0447466	-2.49258	0.0126819	-0.0168693	0.00680278	0.013147	16	16	1	0.277017	1597	1.33412e-53	0.735932	1.13785e-54	0.0625648	0.201503
ZNF134	19	58125601	58134724	0.00611226	-2.49063	0.0127517	-0.00896937	0.00361982	0.0132178	177	186	1	0.277017	2925	0.79609	0.160161	0.0340469	0.00684684	0.00285618
CDON	11	125825691	125933230	0.203345	2.48927	0.0128007	0.00566374	0.00228699	0.0132675	20	21	1	0.277017	3144	0	0.700089	0	0.279354	0.0205578
SYT4	18	40847843	40857615	0.000878757	-2.48768	0.0128579	-0.0207336	0.0083774	0.0133255	133	139	1	0.277017	2583	0.720577	0.0658014	0.180763	0.0164905	0.0163685
PDCL2	4	56422692	56458379	0.000510658	2.48734	0.0128704	0.00790852	0.00319586	0.0133382	154	159	1	0.277017	3342	0.799786	0.122106	0.0645747	0.00985515	0.00367864
BTNL9	5	180467225	180488523	0.0058501	2.48692	0.0128856	0.0176551	0.00713568	0.0133536	121	132	1	0.277017	2420	0.33425	0.310656	0.172956	0.160726	0.0214125
BACH2	6	90636248	91006627	0.00234462	-2.48511	0.0129513	-0.0170404	0.00689221	0.0134202	193	205	1	0.277017	2386	0.831944	0.114026	0.0451053	0.00617938	0.00274551
DSG2	18	29078006	29128971	0.0590639	-2.48248	0.0130471	-0.00368617	0.00149247	0.0135174	102	105	1	0.277017	2861	4.90062e-93	0.740792	8.42684e-94	0.127251	0.131957
LRFN2	6	40359325	40555204	0.000913531	-2.4811	0.0130976	-0.0210778	0.00853877	0.0135687	215	234	1	0.277017	3298	0.826731	0.0991391	0.0636457	0.00762934	0.00285455
ISL1	5	50678921	50690564	0.0020545	2.48028	0.0131279	0.0233188	0.0094497	0.0135993	88	96	1	0.277017	2348	0.64749	0.0686694	0.241575	0.0256035	0.0166624
SENP7	3	101043049	101232085	0.0024501	2.48021	0.0131304	0.0216381	0.00876884	0.0136019	97	101	1	0.277017	2566	0.752477	0.153144	0.0728407	0.0148178	0.00672067
BCL2	18	60790579	60987361	0.00392307	-2.47954	0.0131551	-0.0161982	0.00656608	0.0136269	184	192	1	0.277017	2370	0.599048	0.0981607	0.245008	0.0401297	0.0176528
EIF2B1	12	124104953	124118313	0.00809849	2.47763	0.0132259	0.0204163	0.00828226	0.0136987	15	15	1	0.277175	2622	8.79592e-10	0.342158	1.63326e-09	0.635311	0.0225314
SHMT2	12	57623110	57628718	0.00887711	-2.47367	0.0133734	-0.0104279	0.00423697	0.0138483	106	110	1	0.277738	1716	0.0273122	0.627617	0.00962143	0.22098	0.114469
PLAU	10	75668935	75677255	0.0767304	-2.47349	0.0133799	-0.00469636	0.00190831	0.0138548	59	61	1	0.277738	1431	5.91425e-106	0.768561	1.75794e-106	0.228443	0.00299634
DDT	22	24313554	24322660	0.0203044	-2.46925	0.0135396	-0.0100572	0.00409358	0.0140167	182	192	1	0.279689	2836	8.22271e-33	0.922272	3.9004e-34	0.0437136	0.0340139
CTRB1	16	75252898	75258822	0.162999	-2.46715	0.0136195	-0.006757	0.00275261	0.0140977	17	17	1	0.280013	3418	2.35564e-198	0.620485	1.42999e-198	0.376663	0.00285135
TRAF4	17	27071002	27077974	0.000771162	2.46183	0.013823	0.0124223	0.00507127	0.0143039	105	113	1	0.282813	1496	0.873608	0.0451323	0.0736984	0.00380364	0.00375739
LGALS13	19	40093164	40098116	0.0019263	-2.4552	0.0140805	-0.016105	0.00659224	0.0145648	184	191	1	0.285712	2539	0.852268	0.111213	0.030581	0.00398857	0.00195021
NME4	16	446725	460367	0.0178407	-2.45476	0.014098	-0.0313725	0.012844	0.0145825	19	19	1	0.285712	1843	1.28149e-16	0.952837	4.62714e-18	0.0343918	0.0127707
HSPA1B	6	31777702	31809393	0.00105483	2.45099	0.0142462	0.00645009	0.00264469	0.0147327	122	133	1	0.287354	5698	0.0276128	0.00589531	0.784195	0.16741	0.0148871
EPHA2	1	16450832	16482582	0.077581	-2.44663	0.0144198	-0.00734922	0.00301866	0.0149085	49	50	1	0.288703	2454	8.6627e-109	0.901528	8.5148e-110	0.0886037	0.00986859
TNFRSF11B	8	119935796	119964439	0.0399368	2.44597	0.0144462	0.010311	0.00423634	0.0149352	58	60	1	0.288703	2993	4.75211e-12	0.232972	1.5624e-11	0.765962	0.00106587
SETD2	3	47057919	47205457	0.0023611	2.43924	0.0147182	0.0245725	0.0101233	0.0152106	79	85	1	0.291791	1764	0.843843	0.0694769	0.0761757	0.00626761	0.0042371
AMIGO1	1	110046797	110052360	0.00472466	2.43878	0.0147371	0.00821855	0.00338648	0.0152297	200	208	1	0.291791	2278	0.83358	0.0906525	0.0656738	0.00713912	0.00295449
SOCS7	17	36508111	36556020	0.00419711	-2.43284	0.0149808	-0.0196112	0.00810033	0.0154765	124	133	1	0.293946	1273	0.783337	0.105444	0.0856488	0.011515	0.0140555
IL27RA	19	14142560	14163743	0.226495	2.43041	0.015082	0.00495541	0.00204885	0.0155788	14	15	1	0.293946	1929	0	0.821483	0	0.137821	0.0406964
ART4	12	14978503	14996429	0.426523	-2.42824	0.0151723	-0.00677586	0.00280399	0.0156702	15	15	1	0.293946	2429	0	0.92924	0	0.0533736	0.0173863
KDSR	18	60994959	61034743	0.0031782	-2.42797	0.0151836	-0.0152702	0.00631981	0.0156817	193	199	1	0.293946	2798	0.784616	0.097956	0.0981146	0.0122421	0.00707125
CALB1	8	91070836	91107703	0.00055229	-2.42408	0.0153471	-0.0262469	0.0108799	0.0158471	98	101	1	0.295768	2397	0.842971	0.069397	0.0753781	0.0061994	0.00605473
PLOD3	7	100849258	100861701	0.00612055	2.41878	0.0155725	0.0145847	0.00605875	0.0160751	181	199	1	0.297685	3334	0.092182	0.7842	0.0125834	0.107044	0.00399088
TCEA2	20	62681189	62703700	0.00649792	2.4122	0.0158565	0.00808497	0.00336771	0.0163624	129	137	1	0.298858	2189	0.000187084	0.00101372	0.154764	0.838586	0.0054496
BAG1	9	33247818	33264761	0.0011244	2.41214	0.015859	0.00911336	0.00379617	0.016365	195	210	1	0.298858	3261	0.775779	0.166548	0.0451849	0.00969772	0.00279078
PTK6	20	62159778	62168723	0.00324107	2.41122	0.0158994	0.0123962	0.0051656	0.0164058	257	271	1	0.298858	3627	0.00100104	0.000162272	0.828076	0.134197	0.0365633
ADAMTS6	5	64444563	64777747	0.00120916	-2.41048	0.0159315	-0.0136542	0.00569155	0.0164382	87	98	1	0.298858	2356	0.377871	0.0272934	0.542457	0.0391681	0.0132106
CSK	15	75074398	75095539	0.0599043	-2.40918	0.0159885	-0.00632683	0.00263865	0.0164959	15	15	1	0.298858	1830	3.91713e-105	0.823891	6.6111e-106	0.139014	0.0370945
FARS2	6	5261277	5771813	0.00164057	2.40503	0.0161712	0.014761	0.00616667	0.0166806	257	270	1	0.300946	3205	0.820265	0.0978379	0.0703518	0.00838811	0.00315697
CSDE1	1	115259534	115301297	0.00370403	2.39596	0.016577	0.0225834	0.00946993	0.0170909	109	117	1	0.307069	2563	0.102658	0.029354	0.661532	0.189142	0.0173145
CER1	9	14719722	14722715	0.00348358	2.39321	0.0167017	0.0109791	0.00460912	0.017217	307	316	1	0.308056	3579	0.679627	0.154477	0.126535	0.0287505	0.0106103
CSMD2	1	33979609	34631443	0.00314639	-2.3826	0.0171908	-0.0075744	0.00319379	0.0177111	209	214	1	0.309295	2512	0.774055	0.187129	0.0295647	0.00714523	0.00210553
COL3A1	2	189839046	189877472	0.0055481	2.38128	0.0172526	0.00862498	0.00363877	0.0177736	81	85	1	0.309295	2470	0.000172948	0.00175594	0.0890144	0.903759	0.00529816
C10orf105	10	73471458	73497581	0.00427735	2.38119	0.0172568	0.0111008	0.00468346	0.0177779	287	304	1	0.309295	3069	1.31684e-33	2.20537e-34	0.848176	0.142038	0.00978593
INA	10	105036920	105050108	0.00290466	-2.38119	0.0172569	-0.0205242	0.00865923	0.0177779	104	108	1	0.309295	2198	0.000355866	2.96579e-05	0.905458	0.0754423	0.018714
ST8SIA4	5	100142639	100238970	0.000462808	-2.38101	0.0172651	-0.0259266	0.0109393	0.0177863	47	54	1	0.309295	2540	0.856107	0.0746821	0.060941	0.0053132	0.00295678
RAB5A	3	19988571	20026667	0.00715996	2.37949	0.0173365	0.0120862	0.00510279	0.0178584	117	123	1	0.309305	2987	1.19954e-06	0.831563	7.61838e-08	0.0526976	0.115738
ARPC5	1	183592401	183604892	0.00141927	-2.37799	0.0174071	-0.00835377	0.00352916	0.0179297	165	169	1	0.309305	2574	1.66979e-06	3.63934e-07	0.812167	0.177002	0.0108288
H6PD	1	9294834	9331396	0.190912	2.37395	0.0175992	0.00453304	0.00191828	0.0181237	15	15	1	0.311411	2645	5.1182e-231	0.947083	2.46834e-232	0.0456674	0.00724968
APRT	16	88875747	88878352	0.0128566	2.36785	0.017892	0.00660398	0.00280177	0.0184194	279	290	1	0.313588	3942	9.11526e-06	0.0814622	5.64325e-05	0.503917	0.414555
PCDH8	13	53418109	53422775	0.00154697	-2.36736	0.0179156	-0.00907397	0.00385046	0.0184433	139	148	1	0.313588	2625	0.728243	0.114929	0.129666	0.0204568	0.00670427
DHX8	17	41561233	41621831	0.000584195	-2.36583	0.0179899	-0.182272	0.077395	0.0185183	14	15	1	0.313588	1944	0.909288	0.0507905	0.0365808	0.00204201	0.00129826
RRM2	2	10262455	10271545	0.00433541	-2.36431	0.0180637	-0.0112683	0.00478771	0.0185928	353	367	1	0.313588	3910	0.765534	0.183622	0.0388639	0.00931926	0.00266157
SOCS3	17	76352864	76356158	0.00400922	2.36391	0.0180832	0.0109621	0.00465836	0.0186125	300	320	1	0.313588	3177	0.824174	0.12229	0.0447052	0.00663112	0.00219997
TXNDC12	1	52485803	52521843	0.05016	-2.36048	0.0182512	-0.0131749	0.00560674	0.0187822	15	15	1	0.31522	1438	8.58252e-84	0.703999	3.20926e-84	0.263213	0.0327884
ADAM22	7	87563458	87832204	0.146874	-2.35761	0.0183928	-0.00374296	0.00159478	0.0189251	46	49	1	0.315893	1801	2.39969e-168	0.940702	1.38159e-169	0.0541543	0.00514366
IL18R1	2	102927989	103015218	0.310659	-2.35566	0.0184897	-0.00624485	0.00266296	0.0190229	15	15	1	0.315893	2838	0	0.762443	0	0.0879153	0.149642
DDX23	12	49223547	49246625	0.00211932	-2.3553	0.0185078	-0.00853104	0.0036384	0.0190412	121	127	1	0.315893	2257	0.862872	0.0801991	0.0492642	0.00457574	0.00308862
VTA1	6	142468367	142545826	0.0501956	-2.35309	0.0186182	-0.00826474	0.0035281	0.0191526	15	15	1	0.31653	2079	1.6156e-52	0.905899	1.22867e-53	0.0688688	0.0252319
CLCA1	1	86934051	86965972	0.00167282	-2.35159	0.0186936	-0.018093	0.00772852	0.0192287	136	147	1	0.316579	3230	0.854607	0.104555	0.0343499	0.00420015	0.00228845
KEAP1	19	10596796	10614417	0.00215578	2.34733	0.0189084	0.0165893	0.00709892	0.0194455	183	198	1	0.317076	2471	0.620135	0.0645088	0.278342	0.0289461	0.00806852
KEAP1	19	10596796	10614417	0.00215578	2.34733	0.0189084	0.0165893	0.00709892	0.0194455	183	198	1	0.317076	2471	0.629034	0.0560879	0.282336	0.0251672	0.007375
RB1	13	48877887	49056122	0.00105983	-2.34702	0.0189244	-0.0228753	0.00979012	0.0194616	111	115	1	0.317076	2557	0.563771	0.0755551	0.310658	0.0416252	0.00839098
EHF	11	34642640	34682604	0.00191241	-2.34553	0.0189999	-0.0181967	0.00779266	0.0195378	228	240	1	0.317076	3371	0.753936	0.193287	0.0396611	0.010165	0.0029514
LEP	7	127881337	127897681	0.00718056	-2.34455	0.0190503	-0.0157006	0.00672653	0.0195887	146	149	1	0.317076	2521	0.653037	0.313489	0.0208187	0.00999132	0.00266438
CADM1	11	115039938	115375675	0.0434607	-2.34164	0.0191991	-0.00875856	0.00375698	0.0197389	76	79	1	0.317076	2348	2.42859e-48	0.960034	8.59414e-50	0.033967	0.00599862
NRIP3	11	9002123	9025596	0.00153214	2.34101	0.0192315	0.0213501	0.00916057	0.0197715	114	122	1	0.317076	2592	0.847987	0.0934393	0.050995	0.00561715	0.00196115
MYL6B	12	56546040	56553431	0.00083432	-2.33774	0.0194008	-0.0103142	0.00443158	0.0199423	127	132	1	0.318635	1315	0.877919	0.0448208	0.0705845	0.00360051	0.00307543
BIRC3	11	102188215	102210134	0.00475569	-2.33571	0.0195062	-0.0141556	0.0060873	0.0200486	204	211	1	0.319156	2944	0.810546	0.136274	0.0436381	0.00733447	0.00220746
CD226	18	67498394	67629039	0.00581342	2.33277	0.01966	0.0132608	0.00570959	0.0202038	220	233	1	0.32009	3112	0.746034	0.178491	0.0579102	0.0138515	0.00371379
ARHGDIA	17	79825597	79829282	0.000530374	2.33181	0.0197109	0.0345438	0.0148794	0.0202551	84	86	1	0.32009	2369	0.836194	0.0840031	0.0696955	0.00699842	0.003109
SLMAP	3	57741177	57914895	0.00327547	-2.32872	0.0198738	-0.0113534	0.00489678	0.0204194	87	92	1	0.32041	2471	0.84901	0.090216	0.0527067	0.00559816	0.00246913
ACAT2	6	160181360	160200144	0.0498182	-2.32865	0.0198777	-0.00732199	0.0031581	0.0204234	17	17	1	0.32041	3070	5.0416e-90	0.871028	3.11663e-91	0.0537703	0.0752013
GNAI1	7	79763271	79848718	0.00309484	2.32422	0.0201136	0.0211155	0.00912463	0.0206612	127	135	1	0.322971	2699	0.841493	0.128522	0.0242528	0.00370214	0.00202916
SLC16A3	17	80186273	80219005	0.000291155	2.31638	0.0205376	0.0219426	0.00951383	0.0210888	127	127	1	0.327143	2390	0.838062	0.109141	0.0444005	0.00577967	0.00261631
PGK2	6	49753366	49755053	0.00044795	2.31518	0.0206031	0.0201417	0.00873747	0.0211548	93	98	1	0.327143	2662	0.655475	0.0655569	0.241795	0.02417	0.0130027
WFDC5	20	43738093	43743813	0.0100221	2.31178	0.0207898	0.0327934	0.0142465	0.021343	23	24	1	0.328344	2610	3.61389e-07	0.920837	2.81442e-08	0.0717053	0.00745733
NRG3	10	83635070	84746935	0.00567495	2.31047	0.0208622	0.016479	0.00716302	0.021416	151	154	1	0.328344	3322	0.793075	0.158237	0.0383556	0.00765014	0.00268286
TRIAP1	12	120881764	120884215	0.00226354	2.30968	0.0209057	0.0188407	0.00819232	0.0214599	110	117	1	0.328344	2439	0.0265941	0.00294283	0.863648	0.0955578	0.0112577
SHISAL2A	1	53099016	53135355	0.00273034	2.30745	0.0210296	0.0232853	0.0101346	0.0215847	87	89	1	0.329091	2099	0.616449	0.0564282	0.291995	0.02672	0.0084079
TMEM167B	1	109632425	109639556	0.00368069	-2.30293	0.0212825	-0.0147693	0.00644062	0.0218396	169	177	1	0.330003	2405	0.55052	0.371295	0.0425714	0.0287051	0.00690766
ECEL1	2	233344537	233352538	0.00225662	-2.30202	0.0213339	-0.017072	0.00744771	0.0218914	153	158	1	0.330003	2793	0.498829	0.0620615	0.382146	0.0475351	0.00942841
TOM1L2	17	17746828	17875736	0.000992154	-2.30135	0.0213721	-0.00368909	0.00160985	0.0219299	96	104	1	0.330003	1983	0.834275	0.070505	0.0806043	0.0068041	0.00781167
CFH	1	196621008	196716634	0.127402	-2.2997	0.0214651	-0.00496212	0.0021669	0.0220236	63	69	1	0.330003	1778	4.6855e-167	0.956405	1.86619e-168	0.0380872	0.00550822
ASAH2	10	51942538	52008370	0.348365	2.29926	0.0214902	0.00608215	0.00265651	0.0220489	16	19	1	0.330003	2309	6.49903e-237	0.822924	1.32157e-237	0.167331	0.00974453
SELP	1	169558087	169599431	0.121873	2.29834	0.0215427	0.00542251	0.00236934	0.0221018	15	15	1	0.330003	3464	1.79057e-129	0.888687	1.65049e-130	0.0818869	0.0294265
TARS1	5	33440802	33469644	0.0213494	2.29679	0.0216309	0.0198666	0.00868642	0.0221906	14	15	1	0.33019	3101	1.38421e-19	0.915147	1.0128e-20	0.0669414	0.0179113
ENTPD5	14	74424713	74486102	0.150507	-2.29359	0.0218143	-0.00966217	0.0042305	0.0223755	15	17	1	0.331801	2853	1.70794e-299	0.907851	1.05109e-300	0.0558338	0.0363151
ABO	9	136125788	136150736	0.22497	2.28804	0.022135	0.00530515	0.00232838	0.0226985	13	15	1	0.335442	3129	0	0.852718	0	0.131543	0.0157392
C1QTNF9	13	24881304	24896673	0.0468569	2.28634	0.0222346	0.0151095	0.00663632	0.0227989	18	18	1	0.335779	4181	8.43314e-78	0.899478	7.01237e-79	0.0747681	0.0257537
WNT3A	1	228194752	228248961	0.00101588	-2.28031	0.0225892	-0.0431527	0.0190029	0.023156	16	16	1	0.339883	2238	0.811077	0.0910187	0.0769289	0.00862058	0.0123551
TAC4	17	47915671	47925379	0.00108001	-2.2722	0.0230742	-0.0138567	0.00612352	0.0236444	268	281	1	0.345879	2264	0.854894	0.0742186	0.0630576	0.00547205	0.00235748
TTL	2	113239731	113299316	0.00124724	2.26898	0.0232694	0.0126779	0.00561048	0.0238409	113	117	1	0.346047	2177	0.831588	0.0837172	0.0652195	0.00655281	0.0129222
DNAJC18	5	138744279	138780180	0.000747984	-2.26877	0.0232824	-0.0251994	0.0111528	0.023854	77	84	1	0.346047	1289	0.368572	0.019014	0.562671	0.0290065	0.0207369
MDGA2	14	47308826	48144157	0.0749585	-2.26809	0.0233237	-0.00746652	0.00330552	0.0238956	19	19	1	0.346047	2786	3.30281e-95	0.801411	6.02386e-96	0.146113	0.0524758
TMEM132B	12	125671382	126146917	0.0520125	-2.26331	0.0236165	-0.0193628	0.00859005	0.0241904	15	15	1	0.346972	3175	1.90733e-62	0.838364	3.29477e-63	0.144804	0.0168322
ZNF10	12	133707161	133736051	0.00141462	2.26194	0.0237014	0.0297636	0.0132122	0.0242757	48	51	1	0.346972	1610	0.364741	0.0432942	0.495786	0.0588116	0.0373675
ASRGL1	11	62104920	62160882	0.00913007	2.26182	0.0237084	0.00531939	0.00236142	0.0242829	161	166	1	0.346972	2396	1.21642e-11	0.935306	7.28016e-13	0.0559684	0.00872599
CD248	11	66081958	66084515	0.00788973	2.26058	0.0237851	0.0125273	0.00556422	0.0243601	56	57	1	0.346972	1486	0.000471243	0.377127	0.000717391	0.574068	0.0476168
ASPN	9	95218487	95244788	0.119784	-2.26058	0.0237852	-0.00410528	0.00182344	0.0243602	68	73	1	0.346972	2700	1.09312e-199	0.82707	1.36123e-200	0.102923	0.0700068
CHKB	22	51017378	51039884	0.0322978	2.25658	0.0240341	0.0168783	0.00750997	0.0246107	15	15	1	0.34846	2474	1.16651e-31	0.853533	6.77466e-33	0.0494732	0.0969942
PTK2B	8	27168999	27316903	0.00402744	2.25607	0.0240661	0.00634018	0.00282168	0.0246428	169	180	1	0.34846	3591	0.734342	0.17154	0.0728174	0.0170056	0.0042942
PTK2B	8	27168999	27316903	0.00402744	2.25607	0.0240661	0.00634018	0.00282168	0.0246428	169	180	1	0.34846	3591	0.797649	0.109541	0.0790949	0.0108592	0.00285633
CHST2	3	142838173	142841800	0.00159858	2.25165	0.0243447	0.0164799	0.00734859	0.0249232	214	222	1	0.34846	2811	0.377794	0.058105	0.477799	0.0734731	0.0128289
DDX19B	16	70323566	70369186	0.0114624	-2.25008	0.0244439	-0.0117263	0.00523252	0.025023	84	90	1	0.34846	1604	7.77474e-14	0.0412871	1.80406e-12	0.958032	0.000680423
MTHFSD	16	86563782	86588841	0.0771347	2.24876	0.0245279	0.0118094	0.00527268	0.0251075	15	15	1	0.34846	4898	4.55419e-153	0.0426745	1.02112e-151	0.956826	0.000499856
NUDT1	7	2281857	2290781	0.00371516	-2.24853	0.0245423	-0.00886292	0.00395751	0.0251221	226	236	1	0.34846	3753	0.101155	0.749847	0.0165026	0.12232	0.0101751
FLRT2	14	85996488	86095034	0.139161	2.24839	0.0245514	0.00148433	0.000662829	0.0251312	143	150	1	0.34846	3087	3.19595e-204	0.692871	1.3605e-204	0.294939	0.0121898
PRSS2	7	142531859	142535452	0.191865	2.24779	0.0245895	0.00239796	0.00107109	0.0251696	116	123	1	0.34846	2087	1.85286e-120	0.92695	1.38198e-121	0.069134	0.00391617
SEMA4F	2	74881355	74909186	0.00177435	2.24749	0.0246087	0.0154847	0.00691747	0.0251889	154	161	1	0.34846	1769	0.0649451	0.852437	0.00382646	0.0501956	0.0285953
NAT14	19	55996371	55998935	0.00582917	-2.24434	0.0248103	-0.0100825	0.0045104	0.0253917	312	323	1	0.348943	3359	0.011537	0.00179409	0.845421	0.131459	0.00978815
LILRA2	19	55006691	55099027	0.066278	-2.24262	0.0249213	-0.0152542	0.00682913	0.0255033	11	15	1	0.348943	2619	3.07555e-103	0.846937	3.72485e-104	0.102523	0.0505397
TNXB	6	31957379	32161818	0.148926	2.24251	0.0249283	0.0121886	0.00545698	0.0255104	15	17	1	0.348943	4117	1.74822e-200	0.0341019	4.94758e-199	0.965105	0.000793241
POGLUT3	11	108342832	108369159	0.0950735	2.23955	0.0251199	0.00493684	0.00221317	0.0257032	15	15	1	0.348943	1802	1.79752e-176	0.878148	3.93777e-178	0.0191346	0.102718
UBE2D4	7	43966037	43995735	0.00225231	-2.23874	0.0251727	-0.00966581	0.0043347	0.0257562	143	152	1	0.348943	2529	0.844804	0.0743447	0.0723985	0.00636915	0.00208361
PGP	16	2261998	2264808	0.0503869	2.23826	0.0252041	0.0103443	0.00463998	0.0257879	15	15	1	0.348943	2113	3.71584e-80	0.908719	1.35528e-81	0.0330855	0.0581959
TFF3	21	43731777	43735761	0.00686112	2.23389	0.0254905	0.0106487	0.00478576	0.0260759	378	401	1	0.35174	4138	0.580118	0.336882	0.049094	0.0285041	0.00540251
TFF3	21	43731777	43735761	0.00686112	2.23389	0.0254905	0.0106487	0.00478576	0.0260759	378	401	1	0.35174	4138	0.70836	0.207244	0.0599469	0.0175317	0.00691768
DCXR	17	79993012	79995608	0.00924604	2.23073	0.025699	0.0179865	0.00809486	0.0262856	15	15	1	0.352247	2474	1.73826e-12	0.919182	1.36792e-13	0.0723262	0.00849153
PPP2R3A	3	135684515	135866733	0.000164067	2.23069	0.0257015	0.0807499	0.0363423	0.0262882	35	37	1	0.352247	1654	0.898777	0.0543424	0.0428151	0.00258723	0.00147812
TF	3	133464800	133497850	0.0175528	2.22965	0.0257705	0.00813096	0.0036611	0.0263575	233	240	1	0.352247	2943	1.1893e-17	0.909109	8.50332e-19	0.0649742	0.0259172
VAMP2	17	8062467	8066864	0.000521939	2.22587	0.0260228	0.0893775	0.0403115	0.0266113	17	19	1	0.354544	2506	0.878154	0.0851887	0.0320235	0.00310504	0.00152924
SNRPD3	22	24951471	25005947	0.00312703	-2.22189	0.0262907	-0.0174098	0.00786617	0.0268807	190	201	1	0.354641	2689	0.831171	0.126745	0.0345422	0.00526504	0.00227749
CENPW	6	126661320	126670021	0.000735833	2.22095	0.0263543	0.0280703	0.0126882	0.0269446	41	42	1	0.354641	1165	0.80542	0.0427298	0.136948	0.00725785	0.00764427
CANX	5	179105629	179157926	0.00142042	2.22069	0.0263719	0.0109507	0.00495044	0.0269623	307	318	1	0.354641	3094	0.787697	0.12476	0.0716546	0.0113445	0.00454396
PRSS1	7	142457319	142493589	0.0096754	-2.22057	0.0263803	-0.00851993	0.00385179	0.0269708	102	109	1	0.354641	2132	4.28534e-09	0.914569	3.21265e-10	0.0685468	0.0168847
NUTF2	16	67880635	67906470	0.00122817	2.21874	0.0265047	0.0394319	0.0178414	0.0270958	23	25	1	0.354641	1331	0.755304	0.187616	0.0320397	0.00794153	0.0170985
LBP	20	36974759	37005665	0.268589	-2.21684	0.026634	-0.00829404	0.00375591	0.0272259	13	15	1	0.354641	2474	0	0.250379	0	0.731937	0.0176842
WARS1	14	100800125	100843142	0.150354	-2.21658	0.0266521	-0.00780816	0.0035363	0.027244	15	15	1	0.354641	2485	6.88991e-265	0.923845	5.22481e-266	0.0700515	0.00610364
MARCO	2	119699742	119752236	0.00303025	-2.21598	0.0266928	-0.0138625	0.00627996	0.027285	213	227	1	0.354641	3189	0.810386	0.114266	0.0629398	0.00887114	0.00353656
USP25	21	17102344	17252377	0.00283931	-2.21405	0.0268255	-0.00780188	0.00353745	0.0274184	148	155	1	0.354641	2063	0.831781	0.122048	0.0379174	0.00556097	0.00269256
SLC30A5	5	68389473	68426896	0.00123327	2.21377	0.0268447	0.0219334	0.00994605	0.0274376	122	129	1	0.354641	2151	0.859553	0.0922901	0.0412479	0.0044263	0.00248271
HTR6	1	19991780	20006055	0.00494221	2.21036	0.02708	0.0111393	0.005059	0.0276742	254	267	1	0.355877	3362	0.775245	0.152308	0.0583034	0.0114518	0.00269252
CD27	12	6554033	6560884	0.0040622	-2.21003	0.0271033	-0.0151546	0.00688361	0.0276976	216	227	1	0.355877	2561	0.806018	0.1332	0.0486958	0.00804329	0.00404285
RMDN3	15	41028082	41048049	0.000916197	-2.20781	0.0272572	-0.0115176	0.00523678	0.0278523	111	114	1	0.356806	2025	0.90655	0.0648698	0.0257027	0.00183816	0.00103944
PROC	2	128176003	128186822	0.00514962	2.20596	0.0273869	0.0075173	0.0034208	0.0279826	148	152	1	0.357418	2995	2.49832e-37	0.944768	1.16686e-38	0.0441151	0.0111167
PROC	2	128176003	128186822	0.00514962	2.20596	0.0273869	0.0075173	0.0034208	0.0279826	148	152	1	0.357418	2995	0.799705	0.153005	0.0373509	0.00714345	0.00279557
ABHD14A	3	52005442	52015212	0.00165309	-2.20222	0.0276501	-0.0158884	0.0072423	0.0282472	82	84	1	0.359736	1255	0.846227	0.0622354	0.0784098	0.00575925	0.00736888
MUTYH	1	45794835	45806142	0.00124699	2.19868	0.0279009	0.0216634	0.00989039	0.0284992	66	70	1	0.361882	1890	0.0292604	0.00199505	0.89448	0.0609746	0.0132903
PMVK	1	154897210	154909467	0.00856101	-2.19743	0.0279901	-0.0112531	0.00514048	0.0285889	171	182	1	0.361959	1885	0.331296	0.610479	0.0153164	0.0282087	0.014699
TUFT1	1	151512781	151556059	0.00201993	2.19479	0.0281789	0.0196445	0.00898444	0.0287785	122	127	1	0.362539	1783	0.698665	0.254598	0.0307828	0.0112127	0.00474086
GNPTG	16	1401924	1413352	0.106565	-2.19446	0.0282023	-0.00138506	0.000633553	0.0288021	145	150	1	0.362539	3065	2.57268e-146	0.606396	1.53098e-146	0.360829	0.0327749
GAS1	9	89559279	89562104	0.0456865	2.1926	0.0283361	0.00352907	0.00161561	0.0289366	218	229	1	0.363175	2994	1.1754e-17	0.00165665	7.08147e-15	0.998087	0.000256172
ATG7	3	11313995	11599139	0.00224583	2.18803	0.0286674	0.013108	0.00601329	0.0292694	232	242	1	0.364809	2776	0.844538	0.0957947	0.046354	0.00524981	0.00806362
CKMT2	5	80529104	80562216	0.0024367	2.18605	0.0288117	0.016941	0.00777864	0.0294144	175	190	1	0.364809	2514	0.860639	0.0796073	0.0531831	0.00491767	0.00165272
SPA17	11	124543694	124567414	0.00401303	-2.18601	0.0288152	-0.00697898	0.00320454	0.0294179	207	211	1	0.364809	3083	0.814445	0.113509	0.0590354	0.00822299	0.00478721
GAL3ST1	22	30950622	30970574	0.00282371	-2.18353	0.0289971	-0.0161998	0.00744682	0.0296006	152	160	1	0.364809	2694	0.369589	0.582192	0.0170026	0.0267788	0.00443801
DEFB135	8	11839830	11842099	0.00120127	2.18289	0.0290436	0.0176483	0.00811502	0.0296474	140	143	1	0.364809	2397	0.860294	0.103246	0.0309014	0.00370669	0.00185195
EFNA3	1	155036224	155060014	0.00777804	-2.18277	0.0290527	-0.0133427	0.00613557	0.0296565	43	44	1	0.364809	1640	0.00189235	0.950496	8.38396e-05	0.0421058	0.0054224
LRP10	14	23340822	23350789	0.0151618	-2.17943	0.0293	-0.0183841	0.0084667	0.0299049	20	21	1	0.365797	2643	2.83697e-12	0.23548	9.11931e-12	0.756934	0.00758601
RPN1	3	128338817	128399918	0.00215992	2.17941	0.0293009	0.0177288	0.00816495	0.0299058	119	121	1	0.365797	2375	1.95428e-136	0.947097	1.02402e-137	0.0496236	0.00327942
RPN1	3	128338817	128399918	0.00215992	2.17941	0.0293009	0.0177288	0.00816495	0.0299058	119	121	1	0.365797	2375	0.771852	0.170285	0.0404442	0.00891426	0.00850459
PPCDC	15	75315896	75409803	0.000742404	-2.17634	0.0295301	-0.0281804	0.0129966	0.030136	75	84	1	0.367574	1565	0.828607	0.0427939	0.118507	0.00611636	0.00397572
SDF2L1	22	21996550	21998587	0.001086	2.17369	0.0297281	0.0258515	0.0119368	0.0303349	97	112	1	0.368961	1640	0.913436	0.0596637	0.0242827	0.00158506	0.00103223
CBX5	12	54624724	54673886	0.00349667	-2.17131	0.029908	-0.00945839	0.00437214	0.0305155	169	184	1	0.369687	2202	0.777766	0.0930368	0.111328	0.0133125	0.00455683
ACADSB	10	124768495	124817827	0.00197863	-2.16937	0.0300547	-0.0139322	0.00644583	0.0306629	212	228	1	0.369687	3096	0.800208	0.13296	0.0550241	0.00914	0.00266722
SUFU	10	104263744	104393292	0.00148306	-2.16873	0.030103	-0.0236514	0.0109457	0.0307114	76	81	1	0.369687	1945	0.000396095	2.88201e-05	0.914954	0.0665546	0.0180669
SPINT2	19	38734675	38783254	0.22754	2.16841	0.0301276	0.00687307	0.00318128	0.0307361	18	20	1	0.369687	2666	0	0.77752	0	0.207189	0.0152904
PDE11A	2	178487980	178973066	0.00133224	-2.16671	0.0302573	-0.0250995	0.0116266	0.0308663	92	98	1	0.370224	2735	0.862819	0.0982971	0.0334786	0.00381248	0.00159293
NUDT2	9	34329504	34343709	0.447412	2.16251	0.0305789	0.00203922	0.000946428	0.0311892	28	28	1	0.371182	2355	0	0.724898	0	0.249513	0.025589
SPINK8	3	48348336	48369831	0.00186948	2.16047	0.0307366	0.0320353	0.0148819	0.0313476	49	54	1	0.371182	1209	0.514064	0.0359964	0.407407	0.0285139	0.0140185
BCAR3	1	94027347	94312706	0.00507773	-2.15999	0.0307735	-0.0105885	0.00491992	0.0313846	114	116	1	0.371182	2532	0.759558	0.0903396	0.129648	0.0154149	0.00503963
BCAR3	1	94027347	94312706	0.00507773	-2.15999	0.0307735	-0.0105885	0.00491992	0.0313846	114	116	1	0.371182	2532	0.437807	0.403658	0.0747285	0.0688847	0.0149217
NBL1	1	19967048	19984945	0.0343503	2.15995	0.0307768	0.0194205	0.00902389	0.0313879	28	29	1	0.371182	3288	8.61017e-26	0.893682	6.34207e-27	0.0657862	0.0405317
CST4	20	23666277	23669677	0.0505153	2.15977	0.0307904	0.00751124	0.00349044	0.0314016	14	15	1	0.371182	3613	1.08769e-57	0.922516	4.96676e-59	0.0420898	0.035394
GSTM1	1	110230436	110251661	0.228258	2.15901	0.0308491	0.00161135	0.000749048	0.0314605	153	161	1	0.371182	2035	8.67508e-131	0.938492	5.15871e-132	0.0558025	0.0057058
RAD23B	9	110045418	110094475	0.0157118	-2.1579	0.0309355	-0.0104249	0.00484857	0.0315472	245	257	1	0.371195	3087	9.43429e-15	0.909267	8.55115e-16	0.0824067	0.00832643
TSNARE1	8	143293441	143484601	0.00306679	2.15545	0.0311268	0.00627644	0.00292243	0.0317394	205	221	1	0.372443	3161	0.847364	0.0886111	0.0561405	0.00586874	0.00201578
VWA1	1	1370241	1378262	0.0539555	-2.15222	0.03138	-0.00958112	0.00446778	0.0319935	14	15	1	0.374411	1168	7.43733e-93	0.834001	9.93756e-94	0.111382	0.0546171
ACADS	12	121163538	121177811	0.00173246	-2.14894	0.0316389	-0.00687516	0.00321081	0.0322534	136	144	1	0.376111	3014	0.0253774	0.00413193	0.826347	0.134536	0.00960812
RAB3D	19	11432722	11456946	0.0045318	-2.1482	0.0316978	-0.00825936	0.00385857	0.0323125	150	162	1	0.376111	2524	0.00891679	0.887853	0.000505492	0.0502799	0.0524443
ERBB4	2	212240446	213403565	0.0018209	2.14545	0.0319172	0.00754146	0.00352767	0.0325327	198	209	1	0.377658	3357	0.834773	0.107645	0.0492578	0.00634985	0.00197488
ANAPC7	12	110810705	110841535	0.00138439	2.1426	0.0321451	0.0157956	0.00739843	0.0327614	42	44	1	0.379297	1518	0.657656	0.161572	0.137209	0.0336995	0.0098639
ZFYVE27	10	99496878	99520664	0.0026607	2.14038	0.0323238	0.0140067	0.00656725	0.0329407	158	165	1	0.379614	2291	0.35458	0.0545358	0.506223	0.0778522	0.00680839
ROBO4	11	124753587	124768396	0.00448614	2.1401	0.0323471	0.00644211	0.00302089	0.0329641	265	272	1	0.379614	2795	0.801371	0.114438	0.0709687	0.0101315	0.00309057
SEMA3B	3	50304990	50314978	0.000237489	-2.13738	0.032567	-0.0200714	0.00942393	0.0331849	45	47	1	0.381142	1318	0.026012	0.000917955	0.896488	0.0315918	0.0449901
GCKR	2	27719709	27746554	0.0207955	2.13581	0.0326947	0.0100345	0.00471484	0.033313	62	67	1	0.3814	1426	1.41048e-25	0.815467	1.2413e-26	0.0716527	0.112881
TMOD1	9	100263462	100364030	0.00215131	-2.13495	0.032765	-0.0115992	0.00545218	0.0333835	123	126	1	0.3814	2171	0.846783	0.0859441	0.0585548	0.00594022	0.00277762
DLL1	6	170591294	170599561	0.0308991	-2.13017	0.0331574	-0.00802112	0.0037787	0.0337772	64	70	1	0.384883	2539	4.72357e-20	0.946422	2.30097e-21	0.046095	0.0074827
NMI	2	152126979	152146571	0.0150881	-2.12897	0.0332566	-0.0274248	0.0129269	0.0338768	17	17	1	0.385004	2761	2.54408e-27	0.856997	3.56349e-28	0.120017	0.0229859
OGN	9	95146249	95166978	0.147062	2.12367	0.0336977	0.00560071	0.00264646	0.0343194	14	15	1	0.389013	2782	4.05694e-273	0.83279	5.0917e-274	0.104458	0.062752
STX4	16	31044210	31054296	0.000932308	2.12006	0.0340009	0.010445	0.00494382	0.0346235	79	82	1	0.3911	1110	0.909754	0.0368235	0.0489187	0.00197752	0.00252588
UBTD2	5	171636644	171711075	0.00349402	2.11934	0.0340614	0.0124285	0.00588461	0.0346842	267	277	1	0.3911	2844	0.821059	0.103256	0.064219	0.00807276	0.00339347
VSNL1	2	17720393	17838285	0.00128333	-2.11776	0.0341954	-0.0182258	0.00863593	0.0348186	134	146	1	0.391596	2649	0.878084	0.0818332	0.0350204	0.00326194	0.00180067
DKK2	4	107842959	108204963	0.0106077	2.11653	0.0342998	0.0049952	0.00236824	0.0349234	146	154	1	0.391757	2559	0.00177166	0.939069	8.38202e-05	0.0444143	0.0146615
SH2D1B	1	162365056	162381928	0.00189974	-2.11224	0.0346655	-0.0155243	0.00737491	0.0352901	200	213	1	0.394781	3048	0.827145	0.113148	0.0500559	0.00684453	0.00280599
UBE2V1	20	48697661	48732496	0.00276511	-2.11126	0.0347504	-0.0132352	0.00629038	0.0353753	180	197	1	0.394781	2893	0.70775	0.197859	0.0700941	0.0195909	0.00470635
WFDC11	20	44277202	44298909	0.0012488	-2.11005	0.034854	-0.00851493	0.00404924	0.0354792	134	140	1	0.394923	3099	0.715532	0.195067	0.0655132	0.0178541	0.00603397
GBP2	1	89571815	89616139	0.0104967	2.10574	0.0352267	0.0112569	0.00536402	0.035853	101	112	1	0.397796	2554	3.6007e-10	0.959554	9.53753e-12	0.0254016	0.0150447
AK4	1	65613232	65697828	0.000613734	-2.10495	0.0352957	-0.018052	0.00860518	0.0359222	144	152	1	0.397796	2532	0.842024	0.0965115	0.0528765	0.00605809	0.00253007
SHBG	17	7517382	7536700	0.0565355	2.10363	0.0354105	0.00597236	0.00284872	0.0360373	26	26	1	0.397796	2578	2.74721e-46	0.926582	1.66177e-47	0.0560312	0.0173865
FGF7	15	49715293	49780972	0.0340644	2.10286	0.0354778	0.0287939	0.0137392	0.0361048	16	16	1	0.397796	2607	5.5468e-23	0.9369	2.75751e-24	0.04656	0.0165395
MTAP	9	21802542	21931646	0.00415811	2.0981	0.0358959	0.014219	0.00679994	0.036524	173	176	1	0.400469	2772	0.00344961	0.947955	0.000128889	0.0354056	0.0130604
NPL	1	182758428	182799519	0.0134864	2.09659	0.0360296	0.0179563	0.00859338	0.036658	13	16	1	0.400469	2589	5.73268e-10	0.9247	3.79787e-11	0.0612468	0.0140536
CXCL16	17	4636821	4643217	0.0281178	-2.09642	0.0360449	-0.00375137	0.00179545	0.0366735	279	292	1	0.400469	2854	2.58453e-23	0.921497	1.24731e-24	0.0444382	0.0340648
LY75	2	160628362	160761260	0.380301	-2.095	0.0361713	-0.00190595	0.000912822	0.0368001	25	26	1	0.400469	2931	0	0.229711	0	0.767192	0.00309669
STX2	12	131274145	131323811	0.00394216	-2.09489	0.036181	-0.0104166	0.00498912	0.0368098	333	349	1	0.400469	3799	0.0830222	0.745106	0.016811	0.15087	0.00419076
IGFALS	16	1840414	1844972	0.0107851	2.09377	0.0362808	0.0102955	0.00493372	0.03691	142	147	1	0.400479	2987	9.47484e-12	0.854748	1.54483e-12	0.139357	0.00589465
SPACA3	17	31297394	31324895	0.000679537	-2.09202	0.0364368	-0.0113246	0.00543139	0.0370663	256	270	1	0.400479	2550	0.837699	0.0807119	0.0723752	0.00697107	0.00224283
COL13A1	10	71561644	71724031	0.00350062	2.09178	0.0364586	0.0119522	0.00573305	0.0370882	352	366	1	0.400479	3810	0.815357	0.121	0.0533629	0.00791673	0.00236421
PTPN7	1	202116141	202130716	0.00468188	2.09068	0.0365568	0.0256923	0.0123301	0.0371867	77	82	1	0.400543	2182	0.0255476	0.923695	0.00103516	0.0374148	0.012307
SYT5	19	55682567	55691809	0.003783	-2.08949	0.0366634	-0.0114648	0.00550521	0.0372935	266	279	1	0.400697	2850	0.0119635	0.00136602	0.876641	0.100087	0.00994295
TMED10	14	75598173	75643334	0.00269141	-2.08816	0.0367833	-0.0148296	0.00712541	0.0374138	187	201	1	0.400994	2047	0.718997	0.0775097	0.148792	0.0160014	0.0387003
SERPINA10	14	94749650	94759608	0.178966	2.08298	0.0372532	0.00566439	0.00272838	0.0378848	14	15	1	0.403795	3798	0	0.00269171	0	0.997071	0.00023702
CLSTN2	3	139654027	140296239	0.0943927	2.08268	0.0372803	0.00414015	0.00199448	0.0379119	103	104	1	0.403795	2827	1.95128e-57	0.939038	6.45218e-59	0.0310207	0.0299416
HMOX1	22	35776354	35790207	0.00236296	-2.08024	0.0375032	-0.0116894	0.00563779	0.0381353	243	254	1	0.403795	3036	0.52757	0.423282	0.0236915	0.0190018	0.00645424
COLGALT2	1	183898796	184006863	0.000933185	2.07999	0.0375268	0.0181452	0.0087525	0.038159	164	167	1	0.403795	2631	1.85919e-06	1.71896e-07	0.90429	0.0835963	0.0121112
ERBB2	17	37844167	37886679	0.000380606	-2.07868	0.037647	-0.0919678	0.0443893	0.0382795	15	15	1	0.403795	1994	0.593498	0.0446157	0.321609	0.0241605	0.0161163
APP	21	27252861	27543446	0.0236733	-2.07729	0.037775	-0.00558	0.00269503	0.0384077	140	150	1	0.403795	2727	5.02652e-17	0.940268	2.76134e-18	0.0516459	0.00808576
UROD	1	45477819	45481247	0.236216	2.07714	0.0377883	0.00242367	0.00117067	0.0384211	20	20	1	0.403795	1959	0	0.0732817	0	0.924789	0.00192936
LTA	6	31521973	31618410	0.00311862	-2.07606	0.0378884	-0.00993634	0.00480187	0.0385214	141	151	1	0.403869	8069	0.102803	0.0548038	0.460682	0.245451	0.13626
NDUFA5	7	123177051	123198309	0.00164493	-2.07342	0.0381334	-0.0198765	0.00961773	0.038767	109	115	1	0.40499	2234	0.873045	0.0846599	0.0369459	0.00358091	0.0017684
IL18BP	11	71709587	71716761	0.00874784	-2.0729	0.0381818	-0.0120921	0.00585251	0.0388155	106	112	1	0.40499	2916	0.000677951	0.85057	0.000103847	0.13027	0.0183787
PSPN	19	6375159	6379069	0.00147286	2.07129	0.0383321	0.013947	0.00675549	0.0389661	238	255	1	0.405334	3193	0.746502	0.192663	0.0455433	0.0117507	0.00354031
CHST11	12	104849073	105155792	0.143851	2.07054	0.0384015	0.00806835	0.00390944	0.0390357	15	15	1	0.405334	3021	1.49478e-240	0.932461	8.68413e-242	0.0541593	0.0133795
ACVRL1	12	52300692	52317145	0.0556081	-2.06619	0.0388109	-0.00744958	0.00361717	0.0394459	15	15	1	0.407708	2679	5.19169e-60	0.804368	4.99587e-61	0.0772845	0.118348
FAP	2	163027194	163101661	0.033084	2.06459	0.0389619	0.014271	0.00693464	0.0395973	15	15	1	0.407708	1744	4.16345e-40	0.656072	1.60999e-40	0.25361	0.0903182
SMPD1	11	6411655	6416228	0.13669	2.06421	0.0389981	0.00238345	0.00115839	0.0396335	128	132	1	0.407708	3348	9.79403e-227	0.941927	5.43421e-228	0.052257	0.00581562
HEXB	5	73935848	74018472	0.149289	2.06413	0.0390055	0.00281164	0.00136655	0.0396409	123	131	1	0.407708	2758	4.95023e-129	0.953443	1.36966e-130	0.0263602	0.0201964
PELO	5	52083774	52099880	0.0017975	2.06014	0.0393854	0.00631909	0.00307719	0.0400216	157	164	1	0.409996	3510	0.158788	0.0362754	0.647994	0.148026	0.00891582
TBP	6	170863390	170881958	0.000659424	2.05918	0.0394773	0.00946225	0.00460994	0.0401137	114	127	1	0.409996	1746	0.912596	0.0499286	0.0345854	0.00189118	0.00099841
ULBP2	6	150263136	150270371	0.00253217	-2.05869	0.0395239	-0.011708	0.00570539	0.0401604	204	220	1	0.409996	3074	0.49898	0.331572	0.0932706	0.061964	0.0142132
CCDC51	3	48473574	48481866	0.00106973	2.05751	0.0396375	0.0272647	0.0132938	0.0402742	53	54	1	0.409996	1202	0.52691	0.0226499	0.421889	0.018125	0.0104254
RGS1	1	192544857	192549161	0.00273947	-2.05686	0.0397	-0.0118638	0.00578644	0.0403368	153	160	1	0.409996	2330	0.86751	0.0827017	0.0437038	0.00416447	0.00192038
ACVR2B	3	38495342	38534633	0.00188856	2.05481	0.0398973	0.0102127	0.00498605	0.0405345	146	157	1	0.410182	2487	0.81245	0.0929656	0.0811325	0.00927952	0.00417265
STIM1	11	3875757	4114439	0.00183744	2.05332	0.0400412	0.0155417	0.00759319	0.0406786	171	181	1	0.410182	3244	8.36361e-07	0.954958	3.58764e-08	0.0409597	0.00408096
STIM1	11	3875757	4114439	0.00183744	2.05332	0.0400412	0.0155417	0.00759319	0.0406786	171	181	1	0.410182	3244	0.856319	0.100982	0.0367325	0.00433009	0.00163605
EIF4A1	17	7476024	7482323	0.00269035	-2.05279	0.0400926	-0.0108771	0.00531557	0.0407302	232	245	1	0.410182	2601	0.838354	0.101665	0.0508652	0.00616532	0.00295108
LMNB1	5	126112315	126172712	0.00271531	2.05275	0.0400964	0.0164539	0.00804109	0.040734	193	199	1	0.410182	3148	0.356788	0.568571	0.0225943	0.0359898	0.0160563
SFRP1	8	41119481	41167016	0.0403695	-2.05169	0.0401996	-0.00850031	0.00415627	0.0408373	45	50	1	0.410268	3264	1.59831e-29	0.892631	1.61638e-30	0.0902554	0.0171132
GP5	3	194115550	194119995	0.0280393	-2.04986	0.0403784	-0.00659893	0.00322945	0.0410165	340	351	1	0.411115	3772	1.77464e-38	0.904638	1.60671e-39	0.08189	0.0134716
GADD45GIP1	19	13064972	13068050	0.00365511	2.04876	0.0404855	0.0100739	0.00493268	0.0411237	165	168	1	0.411237	2111	0.561128	0.0513795	0.342728	0.0313684	0.0133961
TYMP	22	50964181	50968485	0.0464974	-2.04603	0.0407538	-0.00623253	0.00305579	0.0413925	18	18	1	0.412971	2714	1.30847e-69	0.915374	7.89717e-71	0.0552172	0.029409
FERMT3	11	63974150	63991354	0.00896361	2.04382	0.0409713	0.00971172	0.00476673	0.0416103	115	121	1	0.413406	1714	9.76336e-12	0.924794	2.90861e-13	0.0275029	0.0477032
PCBD2	5	134240596	134343649	0.00243371	2.04365	0.0409879	0.0145937	0.0071635	0.041627	169	176	1	0.413406	1767	0.719363	0.080407	0.174811	0.0195336	0.00588625
COX6C	8	100885428	100906290	0.0011804	2.03943	0.0414068	0.0274161	0.0134851	0.0420466	83	86	1	0.415639	1776	0.919421	0.0507664	0.0269937	0.00148915	0.00132941
KRTDAP	19	35978226	35986460	0.00404413	2.03857	0.0414929	0.0122323	0.00601924	0.0421328	280	291	1	0.415639	2874	0.827229	0.109962	0.0531509	0.00706266	0.00259558
AGGF1	5	76325076	76361059	0.000903119	2.03773	0.0415765	0.0130233	0.00641105	0.0422165	215	228	1	0.415639	3050	0.787799	0.0781362	0.119063	0.0118059	0.0031952
GP6	19	55187793	55574673	0.301671	2.03309	0.0420431	0.00199488	0.000984256	0.0426839	46	49	1	0.415639	3026	0	0.0134632	0	0.986336	0.000200858
AHSA1	14	77924213	77935817	0.0028097	-2.0318	0.042174	-0.00989377	0.00488458	0.042815	176	185	1	0.415639	3460	0.344145	0.408921	0.110163	0.130892	0.00587867
KIF23	15	69706585	69740764	0.00175391	-2.03146	0.0422087	-0.0844686	0.0417093	0.0428498	22	22	1	0.415639	2068	0.803281	0.147437	0.0392289	0.00719734	0.00285579
NID2	14	52471521	52535712	0.146341	-2.03137	0.0422178	-0.00727543	0.00359266	0.0428588	19	19	1	0.415639	3766	2.06429e-220	0.933795	1.34966e-221	0.0610476	0.0051576
SRGN	10	70847862	70864567	0.0805239	2.03042	0.0423138	0.0045377	0.00224179	0.042955	16	16	1	0.415639	3004	1.91481e-105	0.780372	4.61013e-106	0.187852	0.0317764
MEMO1	2	32090129	32236299	0.0017603	-2.03018	0.0423384	-0.0220416	0.0108906	0.0429796	59	63	1	0.415639	2248	0.349723	0.0619981	0.49086	0.0870081	0.0104104
TMEM87B	2	112812800	112876895	0.00225722	2.02891	0.0424675	0.0194304	0.00960642	0.0431089	105	110	1	0.415639	2048	0.875833	0.0605839	0.0562893	0.0038903	0.00340357
EGLN1	1	231499497	231560790	0.00380338	2.02817	0.0425427	0.0135309	0.00669209	0.0431842	182	190	1	0.415639	2743	0.767336	0.160882	0.0555539	0.011643	0.00458463
PIP4K2B	17	36921942	36956379	0.00150585	2.02806	0.0425542	0.0142317	0.00703907	0.0431958	196	212	1	0.415639	2182	0.823399	0.088591	0.0771821	0.00830163	0.00252596
LEPR	1	65886248	66107242	0.412365	2.02677	0.0426862	0.00177782	0.000879878	0.0433279	15	15	1	0.415931	2781	0	0.930536	0	0.0570595	0.0124047
GCSH	16	81115566	81130008	0.00328632	-2.02589	0.0427763	-0.0110278	0.00546022	0.0434182	281	302	1	0.415931	4335	0.225454	0.0472749	0.591436	0.124005	0.01183
HDAC2	6	114254192	114332472	0.00779961	-2.02226	0.0431496	-0.0051931	0.00257584	0.0437919	136	141	1	0.418585	2283	0.00203762	0.954606	5.81888e-05	0.0272449	0.0160531
STX6	1	180941861	180992047	0.00189672	-2.01887	0.043501	-0.016688	0.00829126	0.0441438	191	203	1	0.421018	2666	0.868562	0.0769154	0.0484471	0.00428844	0.00178731
C1orf198	1	230972865	231005335	0.00383431	2.01794	0.043598	0.00918742	0.00456676	0.0442409	224	237	1	0.421018	3441	0.700803	0.159539	0.10275	0.0233776	0.0135307
ATG4B	2	242576628	242613272	0.00151174	2.00894	0.0445431	0.0113102	0.00564689	0.0451871	102	105	1	0.426628	2027	0.775527	0.0653418	0.141723	0.0119354	0.00547332
SGTA	19	2754712	2783369	0.00463914	-2.00878	0.0445607	-0.0130434	0.00651278	0.0452047	223	230	1	0.426628	2785	0.68123	0.23649	0.0581923	0.0201976	0.00389037
SULT1E1	4	70676498	70725870	0.00107874	-2.00831	0.0446103	-0.0152702	0.00762638	0.0452544	128	137	1	0.426628	4064	0.813378	0.137136	0.0401718	0.00677045	0.00254333
STX12	1	28099694	28150963	0.00419793	2.00624	0.0448306	0.00933817	0.00466853	0.0454749	126	133	1	0.426628	1741	0.32344	0.635375	0.0084714	0.0166254	0.0160883
CYB5A	18	71920530	71959251	0.0113179	2.00554	0.0449055	0.0162077	0.00810573	0.0455499	14	15	1	0.426628	3281	5.48444e-10	0.92843	3.27255e-11	0.055383	0.0161868
CCL15	17	34323476	34329084	0.318378	2.0052	0.0449417	0.00665589	0.00332927	0.0455862	14	16	1	0.426628	1690	0	0.966314	0	0.0259307	0.00775515
IGFL3	19	46623328	46627931	0.00233863	-2.00476	0.0449888	-0.0124081	0.00620789	0.0456333	255	272	1	0.426628	3261	3.54345e-06	4.60034e-07	0.858201	0.111387	0.030408
CPN1	10	101801950	101841634	0.00379854	-2.0011	0.0453821	-0.0151796	0.00760826	0.046027	113	120	1	0.426628	2417	0.801168	0.0979018	0.0862915	0.0105406	0.00409835
LRIT3	4	110769358	110793471	0.00169839	2.00094	0.0453986	0.0172002	0.0086217	0.0460435	169	176	1	0.426628	2670	0.82345	0.0815406	0.0809255	0.00800742	0.00607649
DDIT4	10	74033678	74035794	0.00308842	2.00001	0.0454992	0.0178976	0.0089754	0.0461441	101	107	1	0.426628	1997	1.40667e-33	1.11548e-34	0.906034	0.0718259	0.0221405
FHIT	3	59735036	61237194	0.0119609	1.99875	0.045635	0.00593345	0.0029774	0.0462801	322	350	1	0.426628	4338	3.18973e-13	0.864648	4.49156e-14	0.12174	0.0136121
CA11	19	49141199	49149569	0.00680764	1.99746	0.0457747	0.0211969	0.0106434	0.04642	32	34	1	0.426628	2618	0.000319387	0.881313	1.14958e-05	0.0316346	0.0867214
IGSF3	1	117117031	117210375	0.0305184	-1.99695	0.0458302	-0.00404688	0.00203254	0.0464755	195	206	1	0.426628	1986	1.12111e-28	0.957137	3.3385e-30	0.0284878	0.0143755
HIPK3	11	33278218	33378569	0.000988456	1.99623	0.0459089	0.0172705	0.00867717	0.0465543	154	161	1	0.426628	2611	0.780476	0.0750585	0.1283	0.0123348	0.00383122
SVEP1	9	113127531	113342160	0.108616	1.99618	0.0459146	0.00176094	0.000884769	0.0465599	252	265	1	0.426628	3418	1.25478e-92	0.151164	7.03478e-92	0.84748	0.00135596
SVEP1	9	113127531	113342160	0.108616	1.99618	0.0459146	0.00176094	0.000884769	0.0465599	252	265	1	0.426628	3418	6.77627e-107	0.151164	3.79904e-106	0.84748	0.00135596
ASH1L	1	155305059	155532598	0.00170302	1.9955	0.0459887	0.0135567	0.00681378	0.0466342	73	77	1	0.426628	1235	0.904417	0.0593116	0.0323903	0.00212239	0.00175892
CLPS	6	35762759	35765088	0.100816	-1.99514	0.0460279	-0.00140163	0.000704601	0.0466733	113	120	1	0.426628	2235	2.94703e-135	0.00392847	7.4721e-133	0.996049	2.24786e-05
TXNRD1	12	104609557	104744061	0.00982586	1.99487	0.046057	0.00323315	0.00162553	0.0467025	233	241	1	0.426628	3440	1.56418e-11	0.926527	1.0661e-12	0.0631389	0.0103337
THBS3	1	155165379	155178842	0.0105456	1.99309	0.0462516	0.0103736	0.00522015	0.0468972	145	155	1	0.427505	1509	1.45873e-05	0.935766	6.32843e-07	0.0405728	0.0236461
NAGLU	17	40688190	40696467	0.126513	1.99219	0.0463502	0.00516957	0.00260256	0.0469959	15	15	1	0.427505	1373	2.9014e-154	0.874023	1.01172e-155	0.0303816	0.0955954
MFAP2	1	17300997	17307330	0.0842522	-1.99118	0.0464614	-0.00655738	0.00330291	0.0471072	39	39	1	0.427619	2243	3.48697e-127	0.95571	1.38932e-128	0.0380724	0.00621803
TP53I3	2	24300303	24308731	0.253877	-1.98976	0.0466174	-0.00280346	0.00141308	0.0472634	90	91	1	0.427884	2688	0	0.966118	0	0.0277169	0.00616552
SYTL1	1	27668513	27680421	0.00250445	-1.98912	0.0466881	-0.0201892	0.0101796	0.0473341	105	112	1	0.427884	1438	0.903845	0.0616633	0.0308203	0.00210109	0.00157059
LOXL3	2	74759541	74782817	0.00837422	-1.98706	0.0469158	-0.0366857	0.0185163	0.047562	15	15	1	0.429049	1760	4.47238e-05	0.886144	2.75288e-06	0.0544854	0.0593233
TPSAB1	16	1290697	1292555	0.175273	-1.98603	0.0470303	-0.00266483	0.00134571	0.0476766	36	38	1	0.429189	2547	2.06826e-95	0.624614	1.22051e-95	0.368586	0.00680022
MUC1	1	155158300	155162707	0.00158322	-1.98474	0.0471738	-0.0165615	0.00836877	0.0478202	145	156	1	0.429219	1513	0.895836	0.0609971	0.0388057	0.00264055	0.001721
MUC1	1	155158300	155162707	0.00158322	-1.98474	0.0471738	-0.0165615	0.00836877	0.0478202	145	156	1	0.429219	1513	0.888089	0.0683971	0.0384701	0.00296074	0.00208348
LRRC3B	3	26664297	26752267	0.0021466	-1.98398	0.0472586	-0.0085822	0.00433837	0.047905	163	169	1	0.429219	3145	0.812733	0.133461	0.0441828	0.00725303	0.00236948
TOX3	16	52471917	52581714	0.00157408	1.98275	0.0473958	0.0152442	0.00771079	0.0480423	200	219	1	0.429219	2709	0.849866	0.0999028	0.0427147	0.00501867	0.00249725
ANGPT1	8	108261721	108510283	0.0167059	-1.98244	0.04743	-0.00707922	0.00358135	0.0480765	153	160	1	0.429219	2949	1.18509e-10	0.905134	1.1246e-11	0.0858841	0.00898171
SF3B4	1	149895209	150614759	0.00172525	-1.9815	0.0475355	-0.0036924	0.00186885	0.0481821	34	41	1	0.429277	882	0.935717	0.0473826	0.0154067	0.000779447	0.000714069
CPLX2	5	175223313	175311023	0.0108215	1.97978	0.0477279	0.00905056	0.00458474	0.0483747	225	230	1	0.429745	2104	0.023775	0.817932	0.00425153	0.146258	0.00778392
CCM2	7	45039074	45116068	0.00772321	-1.97794	0.0479352	-0.00449282	0.00227803	0.0485821	174	183	1	0.429745	2884	0.000962225	0.93019	6.5567e-05	0.0633787	0.00540368
FAM210A	18	13663346	13726662	0.0020839	-1.97762	0.0479721	-0.013064	0.00662504	0.048619	235	243	1	0.429745	3022	0.832183	0.108396	0.0504828	0.00657325	0.00236554
EIF5	14	103799881	103811362	0.003633	-1.9775	0.0479847	-0.0102669	0.00520684	0.0486316	127	133	1	0.429745	2576	0.223165	0.705143	0.0159678	0.0504489	0.00527529
ARF6	14	50359810	50361490	0.00168278	-1.97277	0.0485222	-0.0137778	0.00700404	0.0491694	144	152	1	0.433612	2250	0.410109	0.0538244	0.460316	0.0603984	0.0153528
THBS4	5	79287134	79379110	0.0912284	1.97064	0.0487649	0.00471061	0.00239724	0.0494122	72	74	1	0.433905	3061	2.58777e-113	0.804251	3.70042e-114	0.114924	0.0808243
KCNN1	19	18062102	18110889	0.00108922	-1.96996	0.0488426	-0.00340455	0.00173317	0.04949	292	303	1	0.433905	2948	0.843843	0.114223	0.0348271	0.00471183	0.00239448
NPIPB3	16	21413558	21459888	0.0017287	-1.96985	0.0488559	-0.017135	0.00872351	0.0495032	113	116	1	0.433905	1235	0.918663	0.0516366	0.0267248	0.00150068	0.00147517
PKP2	12	32943679	33049774	0.00978206	1.96809	0.049058	0.0207865	0.0105919	0.0497054	17	17	1	0.434523	3869	6.70143e-05	0.927997	4.4214e-06	0.0612158	0.0107157
COL11A2	6	33052091	33330643	0.125946	1.96663	0.049226	0.0101433	0.00517238	0.0498736	14	15	1	0.434523	7164	4.36776e-107	0.640427	2.39629e-107	0.351351	0.0082214
PRL	6	22287480	22297730	0.00384671	1.96662	0.0492273	0.0091295	0.00465545	0.0498749	227	237	1	0.434523	3374	0.592444	0.325577	0.0492686	0.0270698	0.00564111

## Sheet: Supplementary Data 6
Supplementary Data 6: The 523 potential associated genes of IDD identified by PWAS using deCODE Genetics
Gene_name	deCODE_chr	deCODE_p0	deCODE_p1	deCODE_R2	deCODE_Zscore.classic	deCODE_p.classic	deCODE_beta_BLISS	deCODE_se_BLISS	deCODE_p_BLISS	deCODE_n_used_snp	deCODE_n_snp	deCODE_nsnps	deCODE_PP.H0.abf	deCODE_PP.H1.abf	deCODE_PP.H2.abf	deCODE_PP.H3.abf	deCODE_PP.H4.abf
SPOCK2	10	73818793	73848790	0.0168211	10.7235	7.9e-27	0.0370175	0.0038232	3.58e-22	326	335	5118	2.43e-143	1.55e-33	1.57e-110	1	2.94e-23
PSAP	10	73576055	73611126	0.0702537	6.30456	2.89e-10	0.0110314	0.00181589	1.24e-09	394	405	5816	7.32e-270	1.55e-33	4.71e-237	1	2.49e-35
DNAJB12	10	74092588	74114988	0.00248831	-6.03757	1.56e-09	-0.105294	0.0180439	5.37e-09	15	15	4833	2.12e-48	1.55e-33	1.37e-15	1	9.76e-18
PTHLH	12	28111017	28125638	0.0105197	-4.917	8.79e-07	-0.0242523	0.00504469	1.53e-06	310	320	6902	1.67e-37	0.160131	3.25e-37	0.311885	0.527984
CHRDL2	11	74407474	74442430	0.0529504	-4.89166	1e-06	-0.00891507	0.00186358	1.72e-06	240	247	5477	1.58e-245	0.0936688	1.03e-244	0.611244	0.295087
MUCL1	12	55224303	55252177	0.000387366	4.73854	2.15e-06	0.0538261	0.0115989	3.47e-06	323	336	6060	0.703633	0.0814286	0.188816	0.0218466	0.00427562
SMAD3	15	67356101	67487533	0.00144331	-4.51325	6.38e-06	-0.0490375	0.0110725	9.48e-06	357	367	6217	9.82e-15	2.74e-15	0.74169	0.206879	0.0514316
CILP2	19	19649057	19657468	0.00810322	-4.37091	1.24e-05	-0.0201281	0.00468716	1.75e-05	283	295	6271	3.68e-21	0.0182601	5.74e-20	0.284142	0.697598
ARL3	10	104433488	104474164	0.0132111	4.33928	1.43e-05	0.0188513	0.00442067	2e-05	129	133	3972	2.61e-69	0.000351949	7.25e-66	0.977637	0.0220108
SPON2	4	1160720	1202750	0.0551114	-4.21027	2.55e-05	-0.00522046	0.00126038	3.44e-05	344	352	7100	1.32e-268	3.1e-08	3.59e-261	0.843163	0.156837
ACVRL1	12	52300692	52317145	0.0240895	-4.19735	2.7e-05	-0.00616061	0.00149179	3.63e-05	411	422	6947	2.17e-108	0.728471	3.59e-109	0.120164	0.151365
TMEM190	19	55888204	55889612	0.381895	-4.1906	2.78e-05	-0.00127607	0.000309479	3.74e-05	748	804	11263	0	0.000118937	0	0.00697725	0.992904
LY6G6C	6	31668598	31765908	0.000545588	-4.18332	2.87e-05	-0.0252665	0.00613808	3.85e-05	329	345	28101	0.0253746	0.0281397	0.31157	0.345486	0.28943
IL17RD	3	57124010	57204334	0.0847114	-4.15852	3.2e-05	-0.00304866	0.000744891	4.26e-05	225	231	6109	0	0.440272	0	0.452812	0.106916
NGF	1	115828539	115880857	0.000503933	4.1413	3.45e-05	0.0499546	0.0122547	4.57e-05	288	297	6274	0.0829205	0.0182813	0.729519	0.160827	0.00845196
STOML2	9	35099888	35103154	0.000432241	4.13732	3.51e-05	0.0469138	0.0115194	4.65e-05	222	229	4725	0.626256	0.0773359	0.257745	0.0318219	0.00684173
POMGNT2	3	43120724	43147568	0.0505111	4.13656	3.53e-05	0.00827561	0.00203239	4.66e-05	283	294	5055	0	0.0991168	0	0.887696	0.0131875
RPS7	2	3622795	3628509	0.00140222	4.12909	3.64e-05	0.0220283	0.00541933	4.81e-05	593	612	8117	0.63596	0.143567	0.172171	0.038858	0.00944422
NT5C2	10	104845940	104953056	0.0127651	4.12252	3.75e-05	0.0133803	0.00329687	4.94e-05	154	160	4606	2.47e-38	0.00035978	6.86e-35	0.999561	7.89e-05
MST1	3	49721380	49726934	0.481148	4.05969	4.91e-05	0.00232761	0.000582102	6.37e-05	69	72	2862	0	0.0236407	0	0.878123	0.0982359
HHIP	4	145567173	145666423	0.0125606	-4.05236	5.07e-05	-0.0242535	0.0060761	6.56e-05	215	223	5137	9.69e-64	0.249826	7.03e-64	0.180588	0.569586
EHMT2	6	31829721	31941947	0.000543418	4.03695	5.42e-05	0.0232953	0.00585762	6.98e-05	337	356	29450	0.0472897	0.0135041	0.551805	0.157547	0.229854
BCHE	3	165490692	165555260	0.0856067	-4.03206	5.53e-05	-0.00326446	0.000821815	7.12e-05	177	180	7027	0	0.397955	0	0.393248	0.208797
AIF1	6	31565139	31661095	0.0122071	4.02712	5.65e-05	0.0297873	0.00750774	7.26e-05	64	66	23343	1.98e-49	0.0398374	2.83e-48	0.570112	0.390051
B3GNT8	19	41931264	41934635	0.31412	-3.96613	7.31e-05	-0.00252088	0.000644843	9.26e-05	331	353	5059	0	0.569492	0	0.18315	0.247358
DKK3	11	11984653	12031316	0.0752768	3.93645	8.27e-05	0.00873529	0.00225083	0.00010406	636	652	7637	0	0.102496	0	0.889647	0.00785738
XRCC1	19	44047192	44084625	0.000454079	3.79186	0.000149524	0.0437394	0.0116875	0.000182259	327	352	7863	0.589785	0.0996151	0.260689	0.0440247	0.00588611
TPST1	7	65670186	65885530	0.0483742	3.78944	0.000150986	0.00569837	0.00152359	0.000183949	103	109	7721	9.27e-229	0.637113	4.22e-229	0.28982	0.0730669
GPX1	3	49394609	49396033	0.00098116	3.75415	0.000173927	0.0695892	0.0187763	0.00021037	65	68	2868	0.000213613	0.0264992	0.00761977	0.945232	0.0204354
NMB	15	85198360	85201794	0.0126427	-3.71464	0.000203492	-0.00628289	0.00171277	0.000244201	209	212	6574	4.23e-55	0.221644	1.47e-54	0.771246	0.00711007
OLA1	2	174937175	175113426	0.0102125	-3.70991	0.000207333	-0.0108046	0.00294907	0.00024858	420	433	5554	9.81e-57	0.667389	2.79e-57	0.189348	0.143263
GAS1	9	89559279	89562104	0.0120576	3.69296	0.00022166	0.00851107	0.00233345	0.000264885	410	422	6594	2.07e-20	0.00130927	1.58e-17	0.997471	0.0012193
TXNDC15	5	134209493	134237215	0.0434212	-3.68258	0.000230884	-0.00886369	0.00243679	0.000275358	352	356	5021	0	0.168867	0	0.0551967	0.775937
POMK	8	42948658	42978577	0.000924011	-3.67021	0.00024235	-0.0598363	0.0165041	0.000288354	125	128	4708	0.602664	0.0985839	0.248084	0.0405715	0.0100961
CEBPG	19	33864236	33873592	0.000485962	3.65196	0.000260243	0.0371236	0.0102893	0.000308584	426	442	7211	0.226625	0.0351427	0.630485	0.0977593	0.00998765
PITPNB	22	28247657	28316122	0.00240319	-3.61986	0.000294765	-0.0342909	0.0095863	0.000347457	519	532	6469	0.145113	0.121629	0.396312	0.33217	0.00477683
CRLF1	19	18683030	18718551	0.0255725	-3.60079	0.000317251	-0.0101431	0.00285021	0.000372679	438	450	6054	3.91e-159	0.0152181	6.02e-158	0.233627	0.751155
PLEKHA1	10	124134212	124191867	0.0522056	3.5789	0.000345046	0.00887216	0.00250795	0.000403759	455	466	6782	2.09e-268	0.000171863	3.43e-266	0.0272202	0.972608
ARPC3	12	110872630	110888227	0.000642034	3.56906	0.000358271	0.0252738	0.00716353	0.000418513	165	171	4876	0.610626	0.114557	0.219141	0.0410977	0.0145783
TERF1	8	73921099	73960357	0.00145376	3.54811	0.000388001	0.0313347	0.00893253	0.000451604	370	378	6393	0.483091	0.224559	0.193046	0.0897256	0.00957863
CLCNKB	1	16370272	16383803	0.00039144	3.53911	0.000401471	0.0415527	0.0118747	0.000466565	345	359	8579	0.55053	0.239561	0.140453	0.0611095	0.00834621
GH1	17	61994560	61996179	0.000866455	3.51618	0.000437797	0.0507828	0.0146048	0.000506818	187	195	3971	5.47e-05	2.29e-05	0.66223	0.276891	0.060802
GSS	20	33516236	33543620	0.0137016	3.49503	0.000474016	0.0151364	0.00437884	0.000546829	90	91	4049	6.29e-93	0.000228994	2.74e-89	0.999247	0.000523844
IL23R	1	67632083	67725662	0.00128767	-3.44698	0.000566893	-0.0366315	0.0107415	0.000648943	365	384	6113	0.595891	0.21257	0.135442	0.0483081	0.00778847
KPNB1	17	45726842	45762871	0.000838063	-3.42965	0.000604357	-0.0386878	0.0114004	0.000689959	193	199	5397	0.00103614	0.00287773	0.261787	0.727069	0.00722975
INA	10	105036920	105050108	0.000561289	3.42915	0.000605465	0.0345711	0.0101888	0.000691171	187	193	4726	0.000309448	4.47e-05	0.859837	0.124102	0.0157066
PLG	6	161123270	161174347	0.0347052	-3.40489	0.000661918	-0.00337892	0.00100277	0.000752806	401	414	7177	2.2e-99	0.648753	1.05e-99	0.308792	0.0424546
PLG	6	161123270	161174347	0.0347052	-3.40489	0.000661918	-0.00337892	0.00100277	0.000752806	401	414	7177	2.2e-99	0.648753	1.05e-99	0.308792	0.0424546
PLG	6	161123270	161174347	0.0347052	-3.40489	0.000661918	-0.00337892	0.00100277	0.000752806	401	414	7177	2.2e-99	0.648753	1.05e-99	0.308792	0.0424546
PACSIN1	6	34433916	34503006	0.00169652	-3.39778	0.000679351	-0.0304426	0.00905299	0.000771802	293	306	6696	2.96e-11	2.59e-11	0.530715	0.463825	0.00545969
FGF4	11	69587797	69590171	0.00146616	-3.38925	0.000700829	-0.0330463	0.00985144	0.000795182	463	485	6787	0.708625	0.12246	0.140566	0.0242876	0.00406154
ARHGEF7	13	111766906	111958084	0.000997159	-3.38559	0.000710242	-0.0260511	0.00777429	0.000805421	694	714	7652	0.597849	0.165796	0.182562	0.0506251	0.00316746
PI3	20	43803517	43805185	0.0433878	3.37083	0.000749411	0.00613945	0.00184001	0.00084798	185	187	5780	4.6e-236	0.811834	8.38e-237	0.148048	0.0401182
PCSK1	5	95726119	95769847	0.289843	-3.3563	0.000789918	-0.00169745	0.000510885	0.000891914	298	300	5873	0	0.872288	0	0.106908	0.0208041
NT5C3A	7	33053742	33102409	0.00323331	-3.33522	0.000852317	-0.0243145	0.00736322	0.000959448	291	302	7066	8e-16	0.355843	1.44e-15	0.642256	0.0019016
MAPKAPK3	3	50648951	50686720	0.000992453	3.31488	0.000916825	0.0684309	0.0208475	0.0010291	66	67	3295	0.023404	0.00364605	0.832477	0.129679	0.0107942
COL6A1	21	47401651	47424964	0.660615	-3.28862	0.0010068	-0.000933763	0.000286694	0.00112598	347	356	6834	0	0.559357	0	0.361003	0.0796393
GCNT2	6	10492456	10629601	0.000771516	3.27848	0.00104367	0.0174362	0.00536967	0.0011656	496	511	6980	0.784429	0.111113	0.0893362	0.0126519	0.00246934
ASGR1	17	7076750	7082883	0.0110052	3.26433	0.00109722	0.0162987	0.00504067	0.00122307	538	554	6685	6.75e-22	0.845775	1.19e-22	0.148786	0.00543944
RHPN2	19	33469499	33555794	0.000631197	3.26384	0.00109914	0.0197706	0.00611531	0.00122513	461	476	7296	0.217255	0.0582853	0.565375	0.151672	0.00741339
ISM1	20	13202418	13281298	0.00145873	3.26019	0.00111338	0.0306829	0.00950105	0.0012404	406	417	6995	0.391341	0.455073	0.0669983	0.0779006	0.00868732
AARS	16	70286198	70323446	0.000812876	3.22804	0.00124643	0.0376997	0.0117877	0.00138275	173	180	4562	0.0159132	0.0176339	0.439387	0.486857	0.0402084
SURF1	9	136218610	136232211	0.000675263	-3.21586	0.00130055	-0.0331659	0.0104086	0.00144053	602	622	7953	0.652821	0.107805	0.199821	0.0329915	0.00656073
MARCO	2	119699742	119752236	0.000533456	3.1886	0.00142962	0.0384111	0.0121556	0.00157803	325	333	6118	0.580146	0.0707671	0.307655	0.0375244	0.00390782
EFCAB14	1	47124366	47184824	0.000794802	3.18493	0.00144789	0.0392014	0.0124198	0.00159746	224	228	5038	0.448409	0.0782178	0.396412	0.0691399	0.00782117
DBI	2	120124497	120130126	0.0292463	-3.1764	0.00149115	-0.00534279	0.00169716	0.00164345	305	314	5783	4.37e-152	0.6175	2.67e-152	0.377351	0.00514881
ANGPTL7	1	11249398	11256038	0.00146207	3.16192	0.00156732	0.0149223	0.0047614	0.00172432	458	469	6055	0.738841	0.146978	0.0925297	0.0184037	0.00324836
ADK	10	75910960	76469061	0.00262653	3.15878	0.00158433	0.0225591	0.00720517	0.00174237	181	188	3687	1.33e-05	0.625368	7.86e-06	0.369375	0.00523567
IARS	9	94972489	95056038	0.00128457	3.15591	0.00159998	0.0362563	0.0115903	0.00175897	251	260	6677	0.636385	0.183212	0.137003	0.0394386	0.00396151
AK1	9	130628759	130640022	0.00259769	3.14008	0.00168902	0.0281854	0.00905471	0.00185332	225	233	4181	5.92e-05	0.717311	2.23e-05	0.270561	0.0120463
CUL1	7	148395006	148498128	0.000789963	3.13955	0.00169209	0.0240202	0.00771792	0.00185657	460	482	7155	0.769982	0.119026	0.0942963	0.0145745	0.00212126
LBP	20	36974759	37005665	0.225382	-3.13582	0.00171373	-0.00260835	0.000839063	0.00187947	218	224	5072	0	0.249182	0	0.733219	0.0175996
SELL	1	169659808	169680839	0.0877686	3.13309	0.00172974	0.00284392	0.000915624	0.00189642	255	261	7383	0	0.661528	0	0.324716	0.0137559
PATE4	11	125703211	125709964	0.00580588	3.13267	0.00173226	0.0148288	0.00477489	0.00189908	470	485	6765	9.63e-39	0.660033	4.92e-39	0.337092	0.00287466
RAP1GAP	1	21922708	21995801	0.00122043	3.12433	0.00178213	0.0281035	0.00907306	0.00195182	385	392	7210	0.0413353	0.0121909	0.690901	0.203714	0.0518591
TAF10	11	6627526	6633898	0.00142022	-3.10563	0.00189877	-0.0259265	0.00841967	0.00207504	536	546	8358	0.611779	0.212473	0.127733	0.0443585	0.00365689
MANF	3	51422478	51426828	0.00291619	3.10539	0.00190025	0.025974	0.00843571	0.0020766	93	95	3273	1.91e-08	0.632558	1.1e-08	0.364137	0.00330535
PSMG3	7	1606966	1610641	0.000928401	-3.1046	0.00190537	-0.0335461	0.0108977	0.002082	433	448	8140	0.0386013	0.0061853	0.819468	0.131304	0.0044417
H6PD	1	9294834	9331396	0.165003	3.10039	0.00193264	0.00155783	0.000506746	0.00211077	379	391	5123	0	0.896277	0	0.0918722	0.0118511
RSPO2	8	108911544	109095913	0.00222523	3.09501	0.00196805	0.0289651	0.0094381	0.00214812	266	275	6272	0.00135484	0.237573	0.00111029	0.194125	0.565837
RSPO2	8	108911544	109095913	0.00222523	3.09501	0.00196805	0.0289651	0.0094381	0.00214812	266	275	6272	0.00135484	0.237573	0.00111029	0.194125	0.565837
OSMR	5	38845960	38945698	0.0133156	3.09043	0.00199868	0.0103579	0.00337998	0.00218041	384	399	6445	8.43e-38	0.835526	1.63e-38	0.161183	0.00329103
MEF2C	5	88013975	88199922	0.00111203	-3.08909	0.00200773	-0.0458522	0.0149688	0.00218995	200	209	3875	0.0205693	0.00212546	0.875118	0.0904157	0.0117718
SORCS1	10	108333421	108924292	0.00584469	-3.06467	0.00217912	-0.0196628	0.00646928	0.00237036	397	406	6178	1.81e-09	0.766509	5.45e-10	0.230356	0.00313557
TP63	3	189349205	189615068	0.00104871	-3.05717	0.00223436	-0.0285163	0.00940476	0.00242844	550	562	7211	0.701181	0.164729	0.1058	0.0248522	0.00343813
TTC1	5	159436120	159492550	0.000838885	-3.05689	0.00223644	-0.0318701	0.0105118	0.00243062	404	412	6501	0.423043	0.0603626	0.440947	0.0629046	0.0127422
PDGFA	7	536895	559933	0.0088273	-3.05082	0.00228219	-0.0136813	0.00452135	0.00247868	412	429	7273	1.05e-08	0.0254087	4.02e-07	0.971783	0.00280811
GULP1	2	189156396	189460653	0.000173067	3.04725	0.00230943	0.027235	0.00901087	0.00250728	174	178	5419	0.00165655	0.000235869	0.865399	0.123211	0.00949745
GCKR	2	27719709	27746554	0.0035104	3.03984	0.00236701	0.0103287	0.0034255	0.00256772	222	234	4172	4.49e-19	0.317277	9.2e-19	0.649632	0.0330912
MUSK	9	113431051	113563859	0.00494347	3.01159	0.00259887	0.0155541	0.00520603	0.00281072	430	441	7491	1.08e-12	0.017789	7.15e-12	0.117233	0.864978
COPS7B	2	232646381	232673963	0.000921299	-3.01079	0.00260565	-0.030758	0.0102975	0.00281781	387	394	6559	0.546357	0.138276	0.245923	0.062233	0.00721038
FHIT	3	59735036	61237194	0.0114063	3.01077	0.00260588	0.0109854	0.00367785	0.00281805	825	864	7682	4.49e-14	0.791883	1.09e-14	0.192864	0.0152523
USB1	16	58033450	58055522	0.00107817	-3.00967	0.00261529	-0.0250519	0.0083902	0.0028279	502	510	7635	0.658321	0.225212	0.083669	0.028619	0.00417907
ART4	12	14978503	14996429	0.369998	-3.00861	0.00262446	-0.00210311	0.000704604	0.0028375	301	317	5288	0	0.850934	0	0.136749	0.0123164
NTRK3	15	88418230	88799999	0.0327036	3.00118	0.00268934	0.00988957	0.00332135	0.00290538	513	528	6359	2.89e-66	0.593488	1.92e-66	0.394803	0.0117081
ENTPD5	14	74424713	74486102	0.0823569	-3.00062	0.00269433	-0.00341937	0.00114859	0.0029106	223	229	5737	0	0.319546	0	0.664956	0.0154981
MDM2	12	69201956	69239214	0.000403304	2.98403	0.0028448	0.0242786	0.00819985	0.00306786	390	402	6566	0.707373	0.0915002	0.173536	0.0224422	0.00514824
SIRPB1	20	1544167	1600707	0.617245	2.98081	0.00287491	0.00097639	0.000330116	0.0030993	738	759	7508	0	0.721409	0	0.169005	0.109586
IL18R1	2	102927989	103015218	0.155967	-2.98	0.00288252	-0.00273821	0.000926034	0.00310726	262	277	5138	0	0.725689	0	0.133111	0.141199
EFNA3	1	155036224	155060014	0.00273467	-2.97538	0.00292625	-0.0201822	0.00683582	0.0031529	228	233	3676	1.01e-05	0.834413	7.78e-07	0.0640976	0.101479
ASAH2	10	51942538	52008370	0.250803	2.97476	0.00293219	0.00275194	0.000932287	0.00315911	149	164	6039	0	0.745705	0	0.246094	0.00820174
PROK2	3	71820807	71834357	0.158044	-2.96468	0.00302993	-0.00240674	0.000818065	0.00326108	506	530	5543	0	0.807204	0	0.175902	0.0168941
GALNT3	2	166604101	166651192	0.00116017	-2.95438	0.00313295	-0.0180323	0.00615028	0.00336846	238	246	5954	0.00032827	0.000122437	0.450855	0.167777	0.380917
FAM210A	18	13663346	13726662	0.000864759	2.95411	0.0031357	0.0067737	0.00231052	0.00337134	387	401	7437	0.737269	0.124971	0.115362	0.0195516	0.00284621
CA11	19	49141199	49149569	0.00801945	2.94952	0.00318264	0.0274993	0.00939439	0.00342023	16	16	7569	9.81e-59	0.787041	1.6e-59	0.12861	0.0843487
PTGR2	14	74318547	74353530	0.000399245	2.94938	0.00318417	0.043768	0.0149529	0.00342183	228	237	5950	0.102022	0.0236197	0.699078	0.161834	0.0134464
HIBADH	7	27565061	27702614	0.000941723	-2.93317	0.0033552	-0.0273481	0.00939394	0.00359987	365	374	6064	0.0481269	0.00646388	0.827901	0.111188	0.00631996
FERMT3	11	63974150	63991354	0.000786599	2.93037	0.00338562	0.0385022	0.0132377	0.00363151	239	255	4256	0.524108	0.38724	0.0437741	0.0323302	0.0125477
PGLS	19	17622438	17632097	0.0150032	2.91802	0.0035226	0.0056682	0.00195694	0.00377393	551	571	7011	1.2e-29	0.853405	1.78e-30	0.12673	0.0198651
GNAI3	1	110091233	110136975	0.000724613	-2.91693	0.00353496	-0.0276777	0.00955919	0.00378677	393	409	5382	0.747268	0.139206	0.0931723	0.0173538	0.0029998
DPT	1	168664697	168698502	0.10689	-2.91212	0.00358984	-0.00235147	0.000813458	0.00384378	408	429	6836	0	0.524919	0	0.279937	0.195144
TXNDC12	1	52485803	52521843	0.00378296	-2.91064	0.00360686	-0.0207133	0.00716905	0.00386147	127	131	4161	4.86e-22	0.594367	3.1e-22	0.378805	0.0268285
CSDE1	1	115259534	115301297	0.000477009	2.90624	0.00365805	0.0343225	0.0118971	0.00391463	327	337	6015	0.089037	0.0117896	0.782467	0.103595	0.0131111
SPG21	15	65255362	65282648	0.00182833	2.90332	0.00369233	0.0320778	0.01113	0.00395021	183	190	4720	0.347295	0.390744	0.119952	0.134952	0.00705758
PRSS1	7	142457319	142493589	0.00301993	-2.90231	0.00370426	-0.0172999	0.00600455	0.00396259	304	326	5655	8.27e-09	0.759434	1.17e-09	0.107516	0.13305
COL10A1	6	116440086	116479910	0.029612	2.8987	0.00374708	0.00427206	0.00148459	0.00400704	161	167	5992	1.18e-173	0.854156	1.65e-174	0.118855	0.0269881
AKR7A2	1	19630459	19638640	0.0208217	-2.89398	0.00380389	-0.010232	0.00356143	0.00406598	537	558	7358	5.98e-62	0.843113	8.89e-63	0.125206	0.031681
IFNGR2	21	34757299	34861212	0.00295142	2.89087	0.00384177	0.0215793	0.00751903	0.00410527	402	415	5436	0.678607	0.0970709	0.190809	0.0272879	0.00622491
ACE	17	61554422	61599209	0.173077	2.86603	0.0041566	0.00140844	0.000494936	0.0044315	226	234	4236	0	8.26e-05	0	0.999915	2.36e-06
LST1	6	31536047	31632990	0.00078984	-2.86504	0.00416959	-0.0108284	0.00380649	0.00444495	296	311	21920	0.014408	0.0208624	0.218824	0.316762	0.429143
APLP2	11	129939732	130014699	0.0158251	2.86059	0.00422848	0.0173968	0.0061248	0.00450591	475	488	6312	1.4e-57	0.882941	1.7e-58	0.10713	0.0099286
CBX1	17	46147414	46178883	0.000653347	-2.8505	0.004365	-0.0283046	0.00999976	0.00464715	202	208	5483	0.00347063	0.000410935	0.877337	0.103865	0.014917
GLTP	12	110288748	110318293	0.000753063	2.85046	0.00436559	0.0286493	0.0101217	0.00464776	187	195	5794	0.547352	0.166324	0.211291	0.0641946	0.0108378
DSG2	18	29078006	29128971	0.0237173	-2.84549	0.00443433	-0.00535483	0.0018951	0.00471884	339	348	5994	6.75e-113	0.807586	1.57e-113	0.188357	0.00405678
PHGDH	1	120202421	120286838	0.000577642	-2.84248	0.00447647	-0.00200176	0.000709171	0.00476241	108	112	5235	0.819046	0.0767136	0.0932279	0.00872964	0.00228249
CTBP1	4	1205236	1243741	0.000609042	2.839	0.00452552	0.0261803	0.00928616	0.0048131	339	348	7193	2.35e-08	1.3e-08	0.639033	0.355075	0.00589243
SMIM13	6	11094266	11138964	0.00109751	2.83688	0.00455566	0.0259698	0.00921827	0.00484425	504	520	6919	0.755426	0.131658	0.0936251	0.0163142	0.00297661
CPXM1	20	2774715	2781283	0.130319	-2.83441	0.00459102	-0.00324718	0.00115361	0.00488078	425	434	6788	3.24e-279	0.321501	6.27e-280	0.0616294	0.616869
DDT	22	24313554	24322660	0.00807023	-2.83053	0.00464703	-0.0108288	0.00385228	0.00493864	428	441	7725	3.42e-46	0.806379	7.7e-47	0.181617	0.0120043
SH2D3C	9	130500596	130541020	0.000952399	2.82978	0.00465796	0.0214251	0.00762386	0.00494992	272	281	4131	0.76602	0.0917462	0.121285	0.0145198	0.00642929
CFHR1	1	196788887	196801319	0.185946	2.80499	0.00503182	0.00147689	0.000530105	0.00533573	163	171	5228	0	0.854707	0	0.100872	0.044421
NFE2L1	17	46125691	46138849	0.000831488	-2.802	0.00507869	-0.0156868	0.00563642	0.00538405	194	199	5511	0.00339112	0.00049686	0.857238	0.125588	0.013286
PDCL2	4	56422692	56458379	0.000982744	-2.8013	0.00508966	-0.024909	0.00895224	0.00539536	383	394	6988	0.662867	0.220954	0.0849772	0.0283227	0.00287881
SMPD1	11	6411655	6416228	0.0953158	2.80012	0.00510833	0.00347004	0.00124764	0.00541461	510	522	8805	0	0.81904	0	0.175903	0.00505689
CKS1B	1	154947129	154951725	0.000474259	2.79915	0.0051237	0.0436121	0.015686	0.00543046	216	222	3678	0.860502	0.0664395	0.0662232	0.00511138	0.00172406
MTX2	2	177134123	177202753	0.000860806	-2.79088	0.00525654	-0.0316848	0.0114293	0.00556734	331	340	5890	0.0525885	0.00899248	0.794705	0.135885	0.00782945
NDRG4	16	58496750	58547532	0.000346507	-2.78459	0.00535948	-0.0258006	0.00932747	0.00567337	450	460	7273	0.77239	0.122601	0.0882916	0.0140117	0.00270539
DNAJC30	7	73095299	73148410	0.0125972	2.78377	0.00537304	0.0390328	0.0141153	0.00568733	12	15	3845	4.56e-83	0.575194	2.68e-83	0.338033	0.0867722
MAPK3	16	30125426	30134827	0.0287136	-2.77273	0.0055588	-0.00361187	0.00131127	0.00587856	177	181	3530	4.27e-181	0.813213	6.48e-182	0.123393	0.063394
NCR3LG1	11	17373273	17398888	0.00101675	-2.77256	0.00556165	-0.0313045	0.0113656	0.00588149	308	318	5507	0.671627	0.142702	0.150518	0.0319777	0.00317507
COMP	19	18893583	18902123	0.0239776	2.77024	0.00560144	0.00520498	0.00189131	0.00592243	338	347	5757	1.2e-127	0.0190882	1.87e-126	0.295949	0.684962
MGP	12	15034115	15038860	0.0318594	2.76947	0.0056147	0.0040381	0.00146771	0.00593608	292	305	5149	9.04e-187	0.848068	1.41e-187	0.132026	0.0199054
PPCS	1	42921788	42939056	0.00627606	2.76269	0.00573265	0.0105619	0.00384817	0.0060574	233	239	5273	5.49e-29	0.890042	5.99e-30	0.0971233	0.0128342
CR1	1	207669492	207813992	0.128948	2.75659	0.00584075	0.00305668	0.00111611	0.00616855	371	379	5432	0	0.786705	0	0.206874	0.00642103
GH2	17	61957578	61959295	0.000681861	2.75402	0.00588683	0.0454017	0.0165932	0.00621593	187	192	4024	7.03e-05	7.25e-06	0.851525	0.0877085	0.0606893
PLAU	10	75668935	75677255	0.0591052	-2.75355	0.00589523	-0.00595863	0.00217809	0.00622456	98	101	3672	4.2e-208	0.591055	2.77e-208	0.38964	0.0193046
TACO1	17	61678231	61685725	0.000466948	2.75291	0.00590687	0.0181532	0.00663718	0.00623652	224	234	4327	7.08e-05	1.1e-05	0.857437	0.132666	0.00981465
CLTC	17	57697219	57773671	0.000159458	-2.75273	0.00591009	-0.0351418	0.0128494	0.00623983	118	125	3350	0.689793	0.0501123	0.239608	0.017404	0.00308259
CALN1	7	71244476	71912136	0.00127977	2.74934	0.00597163	0.0266871	0.00976981	0.00630307	369	379	6626	0.501001	0.144874	0.267619	0.0773778	0.00912802
POLE2	14	50110273	50155140	0.00161274	-2.74581	0.00603611	-0.0293543	0.0107598	0.00636933	257	268	5573	0.276541	0.140752	0.366861	0.186694	0.0291524
DDX39B	6	31480180	31590705	0.000675358	-2.74413	0.00606708	-0.0203496	0.00746366	0.00640114	297	311	19059	0.0421911	0.0109038	0.726771	0.187817	0.0323169
CRCP	7	65579591	65619555	0.000302607	-2.74275	0.00609264	-0.0794731	0.0291629	0.0064274	83	87	7221	0.595392	0.0762998	0.281835	0.0361069	0.0103669
STX1A	7	73113536	73184629	0.00137526	-2.73965	0.00615055	-0.0373654	0.0137267	0.00648687	236	248	3863	0.526697	0.088902	0.30669	0.0517407	0.0259695
ATOX1	5	151121877	151152093	0.00212242	-2.73451	0.00624731	-0.0204908	0.00754152	0.00658624	281	292	6923	7.78e-13	0.177628	3.59e-12	0.819873	0.00249884
FAM172A	5	92953775	93447404	0.000891076	-2.7301	0.00633151	-0.120397	0.0443817	0.00667268	15	15	3399	4.48e-09	0.149024	6.11e-09	0.202505	0.648471
NRXN3	14	78708734	80330762	0.0354114	-2.72657	0.00639961	-0.00476509	0.00175879	0.00674256	542	555	6883	1.06e-10	0.676772	4.94e-11	0.315329	0.00789942
NRXN3	14	78708734	80330762	0.0354114	-2.72657	0.00639961	-0.00476509	0.00175879	0.00674256	542	555	6883	1.06e-10	0.676772	4.94e-11	0.315329	0.00789942
DNER	2	230222345	230579274	0.00045003	-2.71968	0.00653451	-0.0278244	0.0102956	0.00688098	480	493	6555	0.79185	0.102816	0.0913355	0.0118571	0.00214141
DNER	2	230222345	230579274	0.00045003	-2.71968	0.00653451	-0.0278244	0.0102956	0.00688098	480	493	6555	0.79185	0.102816	0.0913355	0.0118571	0.00214141
RYK	3	133784147	133969689	0.000790008	-2.71728	0.00658218	-0.0256985	0.00951728	0.00692987	418	428	6120	0.336621	0.0452112	0.538771	0.0723547	0.00704207
NR1D1	17	38249040	38256978	0.00054303	2.70291	0.00687361	0.034439	0.0128211	0.00722867	247	257	5236	0.490479	0.0953741	0.335502	0.0652252	0.0134199
WBP1L	10	104503727	104576021	0.000525295	2.69181	0.00710657	0.044104	0.0164859	0.00746734	151	153	4201	0.000329844	2.71e-05	0.9164	0.0752468	0.00799609
F2	11	46740730	46761056	0.00733655	-2.68871	0.00717278	-0.00953087	0.00356665	0.00753515	125	125	3722	1.78e-28	0.416935	2.47e-28	0.57848	0.00458506
F2	11	46740730	46761056	0.00733655	-2.68871	0.00717278	-0.00953087	0.00356665	0.00753515	125	125	3722	1.78e-28	0.416935	2.47e-28	0.57848	0.00458506
CCL20	2	228678558	228682272	0.00180104	-2.68497	0.00725367	-0.0289309	0.0108414	0.00761798	414	422	7778	0.651236	0.199654	0.111276	0.034111	0.00372304
JAG1	20	10618332	10654694	0.00598677	-2.68397	0.00727542	-0.0174692	0.00654873	0.00764025	506	522	6788	0.214833	0.0478671	0.597031	0.133018	0.0072508
JAG1	20	10618332	10654694	0.00598677	-2.68397	0.00727542	-0.0174692	0.00654873	0.00764025	506	522	6788	0.214833	0.0478671	0.597031	0.133018	0.0072508
PDE6D	2	232597135	232650982	0.000490398	2.68079	0.00734485	0.0288589	0.0108311	0.00771132	383	390	6510	0.611441	0.0834911	0.264599	0.0361261	0.00434317
BRD2	6	32858771	33103106	0.00280518	-2.67511	0.00747039	-0.0120658	0.0045379	0.00783981	431	456	23059	1.06e-05	0.0731369	0.000134002	0.921652	0.005066
BRD2	6	32858771	33103106	0.00280518	-2.67511	0.00747039	-0.0120658	0.0045379	0.00783981	431	456	23059	1.06e-05	0.0731369	0.000134002	0.921652	0.005066
SLMAP	3	57741177	57914895	0.00074443	2.67226	0.00753428	0.014582	0.00549	0.00790518	269	279	6080	0.00812998	0.808938	0.00177509	0.176618	0.00453886
FAM175A	4	84382092	84444501	0.000171971	-2.66701	0.00765289	-0.780341	0.294362	0.00802652	14	15	NA	NA	NA	NA	NA	NA
ARFGAP2	11	47185848	47198676	0.000384832	-2.66451	0.00770999	-0.0465558	0.0175782	0.00808492	91	91	3508	0.369773	0.0433857	0.514134	0.0603113	0.0123961
GHR	5	42423879	42721979	0.0301257	-2.66379	0.00772652	-0.00751756	0.00283918	0.00810182	139	147	5635	1.55e-96	0.723691	4.12e-97	0.192584	0.0837244
ZHX3	20	39807088	39946312	0.00110943	-2.65976	0.00781952	-0.0304656	0.0115232	0.00819692	346	358	5516	0.578371	0.0948091	0.276322	0.0452907	0.00520665
ARF6	14	50359810	50361490	0.000566892	-2.65881	0.00784183	-0.0307452	0.0116331	0.00821974	258	264	5314	0.360882	0.0587536	0.471729	0.0767684	0.0318672
FAM174A	5	99871009	99922445	0.000223959	2.65796	0.00786164	0.0453118	0.0171501	0.00823998	154	162	6753	0.69819	0.142262	0.12657	0.0257825	0.00719531
SCARB2	4	77079890	77135046	0.000691312	-2.6574	0.0078746	-0.0300886	0.0113906	0.00825324	290	301	7067	0.772248	0.129003	0.0811653	0.0135546	0.00402926
BAMBI	10	28966271	28971868	0.00134224	2.653	0.00797796	0.0231859	0.0087918	0.00835889	458	468	7897	0.538215	0.192068	0.195218	0.069661	0.0048369
FAM20B	1	178994939	179045697	0.00430776	2.64948	0.00806149	0.00691063	0.00262386	0.00844426	181	189	6200	3.83e-16	0.865035	5e-17	0.112922	0.0220431
EMID1	22	29601840	29655586	0.000697613	2.64849	0.00808531	0.0402693	0.0152953	0.0084686	165	171	4768	0.65925	0.190891	0.11184	0.0323787	0.00563947
HNRNPF	10	43881065	43904614	0.000393761	-2.64756	0.00810744	-0.0308288	0.0117136	0.00849121	250	256	7743	0.787596	0.116997	0.0814645	0.0120996	0.00184268
AGAP2	12	58118980	58135940	0.000894815	-2.64568	0.00815258	-0.0301001	0.0114447	0.00853734	233	242	5082	0.00223424	0.00226776	0.180332	0.182404	0.632761
ZNF23	16	71481500	71496998	0.000321526	2.62727	0.00860727	0.0357027	0.0136688	0.00900168	172	180	4744	0.601382	0.0854421	0.270625	0.0384453	0.00410545
COX7A1	19	36641824	36643771	0.000306992	2.62653	0.00862596	0.0312437	0.011965	0.00902076	302	306	6505	0.0576702	0.00715716	0.821991	0.102002	0.0111793
CXCL9	4	76922428	76928641	0.000507152	-2.62403	0.00868968	-0.0293734	0.0112593	0.00908579	292	299	7304	0.685347	0.223489	0.0645132	0.0210319	0.00561962
CXCL9	4	76922428	76928641	0.000507152	-2.62403	0.00868968	-0.0293734	0.0112593	0.00908579	292	299	7304	0.685347	0.223489	0.0645132	0.0210319	0.00561962
PPP1CC	12	111157485	111180744	0.000922476	2.62055	0.00877872	0.0299631	0.0115004	0.00917666	126	136	4156	0.642092	0.10203	0.213487	0.0339149	0.00847728
HMGA1	6	34204650	34214008	0.000442624	-2.6193	0.00881095	-0.0258175	0.0099139	0.00920954	293	305	6665	4.69e-11	8.27e-12	0.840881	0.148196	0.0109235
CREBBP	16	3775055	3930727	0.000935612	2.61337	0.00896552	0.0127889	0.00492194	0.00936723	466	478	6193	0.68596	0.124622	0.15621	0.0283747	0.00483278
USP15	12	62654119	62811211	0.0151244	2.61043	0.00904287	0.00590943	0.00227682	0.00944613	345	358	6477	6.23e-44	0.797703	1.54e-44	0.197719	0.00457796
ABO	9	136125788	136150736	0.498872	2.60703	0.00913321	0.000811317	0.000312992	0.00953825	580	595	7951	0	0.653638	0	0.196736	0.149626
ISCU	12	108956358	108963160	0.00096356	2.60564	0.00917018	0.0219499	0.00847231	0.00957596	322	335	6370	0.111158	0.750407	0.0173033	0.116807	0.00432501
FAM134B	5	16473147	16617167	0.0012894	-2.60497	0.00918823	-0.0243494	0.00940088	0.00959437	473	489	NA	NA	NA	NA	NA	NA
NAIF1	9	130823512	130830485	0.00067281	2.60363	0.0092241	0.0149061	0.00575789	0.00963094	244	252	4040	0.612629	0.100513	0.24194	0.0396894	0.00522926
GLRX3	10	131934663	131982785	0.00533811	2.60347	0.00922854	0.00845339	0.00326557	0.00963547	639	650	8781	5.68e-16	0.5939	3.78e-16	0.394985	0.0111157
TAX1BP1	7	27778950	27884183	0.000578704	2.59897	0.00935038	0.0298451	0.0115489	0.00975967	363	372	5983	0.0493408	0.00507008	0.852281	0.0875714	0.00573721
THRA	17	38214543	38250120	0.000764038	2.58872	0.00963321	0.0312062	0.0121228	0.0100479	259	267	5131	0.429639	0.0919306	0.293482	0.0626746	0.122274
TMEFF1	9	103204560	103339918	0.00281233	-2.58224	0.0098162	-0.0244336	0.00951535	0.0102343	234	242	4905	1.79e-06	0.835909	3.42e-07	0.15967	0.00441893
FCER2	19	7753644	7767032	0.106114	-2.58179	0.00982889	-0.00703011	0.00273825	0.0102472	654	675	8745	1.88e-211	0.751046	6.18e-212	0.246265	0.00268889
CADM1	11	115039938	115375675	0.0141711	-2.58077	0.00985796	-0.00714584	0.00278441	0.0102768	457	472	5514	2.93e-62	0.919238	2.37e-63	0.0744027	0.00635912
DSTN	20	17550508	17590564	0.00111004	2.57492	0.0100263	0.026474	0.0103389	0.0104483	462	471	7641	0.768657	0.112041	0.0999422	0.014563	0.00479679
IFNGR1	6	137518621	137540586	0.00272352	-2.57336	0.0100716	-0.0173572	0.00678255	0.0104943	381	390	5406	2.94e-09	0.701939	1.21e-09	0.288924	0.00913657
FAM49B	8	130851839	131029375	0.00180123	2.56576	0.0102949	0.0252113	0.00988043	0.0107217	361	371	6626	3.18e-28	3.05e-24	0.000104414	0.99989	5.39e-06
SEMA4A	1	156117157	156147543	0.0132286	2.56379	0.0103535	0.0094794	0.00371784	0.0107813	230	239	3931	4.75e-75	0.884137	5.77e-76	0.107357	0.00850606
CCL19	9	34689564	34691274	0.00198914	2.55663	0.0105692	0.0234587	0.00922599	0.0110008	169	174	4918	0.000537563	0.599769	0.000352369	0.393139	0.00620295
GSN	9	123970072	124095121	0.0206811	-2.55429	0.0106406	-0.0111681	0.00439626	0.0110734	43	43	4886	9.37e-76	0.894873	9.38e-77	0.0895596	0.0155676
GSN	9	123970072	124095121	0.0206811	-2.55429	0.0106406	-0.0111681	0.00439626	0.0110734	43	43	4886	9.37e-76	0.894873	9.38e-77	0.0895596	0.0155676
TNNT2	1	201328136	201346890	0.00273288	2.55129	0.0107326	0.0235619	0.00928574	0.011167	470	481	6352	0.611271	0.268711	0.0797425	0.0350491	0.00522663
ADAM22	7	87563458	87832204	0.0749976	-2.54516	0.0109227	-0.00588709	0.00232561	0.0113603	239	249	5261	2.52e-249	0.858945	4.02e-250	0.136669	0.004386
CD33	19	51728320	51747115	0.357214	2.54259	0.0110033	0.00159586	0.000631052	0.0114423	715	733	8128	0	0.845154	0	0.151004	0.00384185
CX3CL1	16	57406370	57418960	0.0034257	-2.5299	0.0114094	-0.0181874	0.00722746	0.011855	514	520	7250	1.65e-11	0.885591	1.84e-12	0.0987651	0.0156442
PGP	16	2261998	2264808	0.028155	2.52619	0.0115307	0.0053067	0.00211188	0.0119783	433	448	6853	5.58e-101	0.550778	4.19e-101	0.413949	0.0352728
DGCR6	22	18893541	18901751	0.000750375	-2.5228	0.0116425	-0.024884	0.00991611	0.0120919	543	569	5845	0.499675	0.068379	0.371709	0.0508579	0.00937973
NAPA	19	47990894	48018497	0.000750386	-2.52231	0.0116588	-0.0257184	0.0102506	0.0121084	462	470	6698	0.274818	0.526798	0.0633962	0.121511	0.0134771
EPHA1	7	143087382	143105985	0.215425	-2.52186	0.0116735	-0.00172412	0.000687301	0.0121233	226	248	5556	0	0.814913	0	0.124386	0.0607009
ERAP1	5	96096521	96143803	0.655362	-2.5203	0.0117256	-0.000946801	0.000377664	0.0121763	266	276	6297	0	0.876415	0	0.114719	0.00886574
NEO1	15	73344051	73597547	0.0211135	-2.51847	0.0117865	-0.00523946	0.00209143	0.0122382	224	232	4642	2.05e-88	0.820168	4.24e-89	0.169747	0.0100853
C1orf198	1	230972865	231005335	0.00464966	2.51839	0.0117892	0.0144401	0.00576424	0.0122409	443	453	6646	3.45e-28	0.250509	8.67e-29	0.0622594	0.687232
MAFG	17	79876146	79885590	0.000330708	2.50576	0.0122188	0.023482	0.00942023	0.012677	476	487	7743	0.702316	0.107537	0.161894	0.0247854	0.00346706
TARDBP	1	11072414	11085796	0.000762346	2.50302	0.0123138	0.0293663	0.0117936	0.0127735	398	406	5978	0.75385	0.132089	0.0945542	0.0165647	0.0029427
MRAP2	6	84743475	84800600	0.000566356	-2.50252	0.0123313	-0.0395379	0.0158817	0.0127913	199	208	5238	0.0586185	0.00800687	0.816935	0.111583	0.00485676
SVEP1	9	113127531	113342160	0.121585	2.49658	0.0125396	0.00272399	0.00109675	0.0130026	342	351	7491	7.16e-259	0.130018	4.79e-258	0.868815	0.00116628
SVEP1	9	113127531	113342160	0.121585	2.49658	0.0125396	0.00272399	0.00109675	0.0130026	342	351	7491	7.16e-259	0.130018	4.79e-258	0.868815	0.00116628
HAPLN4	19	19366450	19373605	0.00256265	-2.48264	0.0130413	-0.0187109	0.00757527	0.0135116	289	298	5846	5.55e-21	0.0503164	8.63e-20	0.782553	0.16713
PDLIM4	5	131593364	131609147	0.0050482	-2.47817	0.0132058	-0.0415161	0.0168381	0.0136784	16	16	3834	3.92e-60	0.761658	6.37e-61	0.123826	0.114516
SH3BP2	4	2794750	2842825	0.0297469	-2.47467	0.0133358	-0.00323434	0.00131362	0.0138102	402	417	6306	3.11e-230	3.68e-08	8.45e-223	1	4.13e-10
BTN2A1	6	26458150	26476849	0.000863976	-2.47467	0.013336	-0.0304298	0.012359	0.0138103	131	137	6350	0.542848	0.167258	0.211824	0.0652529	0.0128167
SEMA3B	3	50304990	50314978	0.000654652	2.47416	0.0133551	0.0370895	0.0150669	0.0138297	63	65	3372	0.0242233	0.00193786	0.89229	0.0713728	0.0101761
NMNAT1	1	10003486	10045559	0.00085924	2.47372	0.0133713	0.0227861	0.00925801	0.0138462	476	490	5692	0.814077	0.0857268	0.0887461	0.00934335	0.00210724
SRXN1	20	627259	634014	0.000558954	2.47343	0.0133822	0.023001	0.00934641	0.0138572	635	648	6149	0.683921	0.143081	0.133897	0.0280011	0.0110999
DNAJC16	1	15853308	15918874	0.000616395	2.47178	0.0134443	0.0224467	0.00912722	0.0139201	480	490	7174	0.3727	0.361349	0.0769247	0.0744675	0.114558
FABP12	8	82437216	82443613	0.000410029	2.46926	0.0135394	0.0148893	0.00606035	0.0140165	258	264	5610	0.621111	0.0737074	0.267462	0.0317338	0.00598654
FAM175B	10	126490354	126525239	0.00106769	-2.4666	0.0136401	-0.0226754	0.00923929	0.0141186	505	521	NA	NA	NA	NA	NA	NA
CTSZ	20	57570240	57582302	0.0791214	-2.46516	0.0136951	-0.00567114	0.00231209	0.0141743	14	15	6138	0	0.79738	0	0.16195	0.0406701
OGN	9	95146249	95166978	0.0728555	2.4636	0.0137549	0.00351185	0.00143266	0.0142349	248	253	6915	0	0.765965	0	0.173311	0.0607234
PIGR	1	207101863	207119811	0.0116909	2.46087	0.01386	0.00885484	0.00361629	0.0143414	205	212	5046	3.9e-58	0.804852	9.2e-59	0.189674	0.00547462
SLPI	20	43880880	43883205	0.0108887	2.46046	0.0138758	0.00897353	0.00366536	0.0143574	325	333	5689	2.98e-33	0.84547	5.31e-34	0.150451	0.00407962
ANXA1	9	75766673	75785309	0.00934089	-2.46012	0.013889	-0.0178609	0.00729656	0.0143708	100	106	5223	2.44e-34	0.901936	2.16e-35	0.0798357	0.0182283
RNF43	17	56429861	56494956	0.00076735	-2.45307	0.0141644	-0.032383	0.0132667	0.0146498	323	337	4617	0.800973	0.0893274	0.0961748	0.010723	0.00280191
DEFB135	8	11839830	11842099	0.000677164	-2.45226	0.0141962	-0.0209739	0.00859538	0.014682	407	420	10004	0.26426	0.117704	0.421839	0.187884	0.00831347
SCGN	6	25652464	25702011	0.00502811	-2.44617	0.0144382	-0.0145131	0.00596231	0.0149271	253	263	7123	2.81e-13	0.817895	5.77e-14	0.167721	0.0143834
MAP4K3	2	39476407	39664453	0.00147092	-2.44397	0.0145266	-0.0252479	0.0103816	0.0150166	297	308	5574	0.425338	0.288084	0.16275	0.110218	0.0136099
TAGLN2	1	159887897	159895522	0.00424092	-2.44208	0.0146028	-0.0109627	0.00451118	0.0150938	385	397	6230	6.41e-23	0.887197	7.39e-24	0.10218	0.0106235
TAGLN2	1	159887897	159895522	0.00424092	-2.44208	0.0146028	-0.0109627	0.00451118	0.0150938	385	397	6230	6.41e-23	0.887197	7.39e-24	0.10218	0.0106235
CELA3B	1	22303514	22325135	0.00182976	2.43959	0.0147041	0.0188859	0.00777943	0.0151963	433	445	7086	0.0428967	0.0117813	0.716934	0.19687	0.0315185
SPTAN1	9	131314866	131395941	0.00128837	2.43753	0.014788	0.0284106	0.0117126	0.0152813	385	397	4630	0.624081	0.0797674	0.258655	0.0330557	0.00444093
NFU1	2	69622882	69664760	0.0014421	2.43543	0.0148741	0.0133768	0.00551945	0.0153684	273	286	5308	7.32e-12	3.95e-10	0.0168471	0.90812	0.0750325
STAMBPL1	10	90639491	90734910	0.00986572	-2.43283	0.0149811	-0.0139009	0.00574174	0.0154767	357	363	5933	2.29e-33	0.532252	2e-33	0.464359	0.00338859
C1orf162	1	112016414	112021134	0.00146433	2.42648	0.0152459	0.0224919	0.00931425	0.0157447	437	446	6725	0.723464	0.1365	0.114694	0.0216363	0.00370625
UPK3BL	7	102277472	102283238	0.000446414	2.42355	0.0153698	0.0170455	0.0070673	0.0158701	204	213	NA	NA	NA	NA	NA	NA
FOXO3	6	108881038	109005977	0.00166151	-2.42239	0.0154188	-0.0206633	0.00857129	0.0159196	271	283	5353	1.11e-06	0.0153488	2.17e-05	0.29829	0.686338
ASPN	9	95218487	95244788	0.072816	-2.42201	0.0154348	-0.00164231	0.00068135	0.0159359	228	234	6848	0	0.748361	0	0.188503	0.0631364
HEXB	5	73935848	74018472	0.0533083	2.42198	0.0154363	0.00412478	0.00171128	0.0159374	304	312	6114	1.29e-189	0.892917	1.27e-190	0.0883223	0.0187604
MYL6B	12	56546040	56553431	0.000504567	2.42139	0.0154613	0.0351546	0.0145884	0.0159627	224	231	4508	0.648748	0.101202	0.212205	0.0330984	0.00474622
MSRB2	10	23384435	23410942	0.000886825	2.42006	0.0155178	0.028937	0.0120147	0.0160198	228	235	5015	0.755744	0.133907	0.0885185	0.0156781	0.00615286
MRPL21	11	68658744	68671303	0.0012386	-2.41875	0.015574	-0.0235691	0.00979119	0.0160767	358	373	5973	0.678997	0.139008	0.148012	0.0302982	0.00368501
ANK2	4	113739265	114304896	0.000809894	2.41573	0.0157038	0.0253913	0.0105612	0.0162079	369	382	5444	0.69443	0.14957	0.125385	0.0270024	0.00361278
IGFBP3	7	45951949	45961473	0.0484449	2.4148	0.0157438	0.002952	0.00122832	0.0162484	339	357	7383	2.86e-237	7.64e-13	3.74e-225	1	1.94e-14
PIEZO1	16	88781751	88851619	0.00101032	2.41478	0.0157449	0.018887	0.0078589	0.0162495	510	523	9058	0.0801266	0.0161159	0.743805	0.149591	0.0103617
SDSL	12	113860042	113876081	0.0279351	2.4131	0.0158177	0.00552504	0.00230056	0.0163231	255	261	6161	4.05e-136	0.846582	6.21e-137	0.129717	0.023701
LRIG1	3	66429221	66551687	0.210056	2.40594	0.0161309	0.00205397	0.00085776	0.0166399	423	434	7279	0	0.478115	0	0.0917618	0.430123
FCRL5	1	157483167	157522310	0.000615719	2.4056	0.0161461	0.028818	0.0120364	0.0166552	370	385	6795	0.717366	0.101914	0.148968	0.0211528	0.0105994
IGFBP4	17	38599702	38613983	0.00200579	2.40457	0.0161916	0.0229171	0.00957583	0.0167013	223	229	5554	6.46e-06	0.628767	3.79e-06	0.368837	0.00238555
BCCIP	10	127512115	127542264	0.00121387	2.39915	0.016433	0.0229565	0.00961372	0.0169453	511	525	6426	0.314677	0.0449944	0.546732	0.0781597	0.0154366
SLCO5A1	8	70579282	70747299	0.000832739	-2.39637	0.0165586	-0.0253604	0.0106327	0.0170723	401	409	5694	1.15e-06	1.77e-07	0.857241	0.132711	0.0100466
FSTL5	4	162305049	163085187	0.00215068	2.39616	0.0165678	0.0175591	0.00736248	0.0170816	407	417	8757	0.116058	0.711885	0.0227522	0.139549	0.00975602
METAP1	4	99916771	99983964	0.00170143	2.39575	0.0165865	0.0196288	0.00823168	0.0171005	250	259	7017	8.19e-10	0.734131	2.52e-10	0.225771	0.0400979
EGF	4	110834040	110933422	0.0185681	2.39483	0.0166283	0.00605331	0.00253953	0.0171427	333	345	6105	3.85e-31	0.829704	7.76e-32	0.167288	0.00300759
OMG	17	29599031	29624557	0.00603543	-2.39416	0.0166587	-0.0384421	0.016132	0.0171734	15	15	5062	4.88e-22	0.375204	7.91e-22	0.607436	0.0173595
SLIT3	5	168088745	168728133	0.00139641	2.39231	0.0167429	0.0197148	0.00827951	0.0172586	651	668	6456	0.627311	0.126751	0.200989	0.0406064	0.00434295
ITGA5	12	54789045	54813244	0.000496744	2.39004	0.0168463	0.0283085	0.0118997	0.0173631	295	308	5768	0.63981	0.185599	0.131843	0.0382411	0.0045072
NUCB1	19	49403307	49426629	0.0151436	2.38247	0.017197	0.00860803	0.00362983	0.0177174	490	509	7015	6.63e-51	0.862291	9.81e-52	0.127598	0.0101109
PABPN1	14	23790498	23795394	0.00120572	-2.38173	0.0172314	-0.0226745	0.00956427	0.0177522	551	581	6182	0.179376	0.0475694	0.60426	0.160238	0.00855662
ARL9	4	57371509	57390614	0.000696194	-2.37661	0.0174725	-0.0240577	0.0101694	0.0179957	426	435	7658	0.618583	0.252893	0.0885456	0.036196	0.00378275
KLK13	19	51559463	51568371	0.106718	2.37221	0.017682	0.00289604	0.00122642	0.0182074	704	723	8046	0	0.792157	0	0.148795	0.0590476
CALCOCO2	17	46908350	46943884	0.00374141	-2.36889	0.0178414	-0.0162412	0.0068874	0.0183683	252	260	5116	4.92e-23	0.00394079	1.24e-20	0.996033	2.65e-05
PC	11	66615704	66725847	0.0003927	-2.3687	0.0178506	-0.016071	0.00681576	0.0183776	171	181	4084	0.315464	0.0389161	0.569013	0.0701878	0.00641916
FGF1	5	141971743	142077617	0.000894065	2.36638	0.0179628	0.0220569	0.00936344	0.018491	512	525	6023	0.742641	0.13834	0.0980002	0.0182528	0.00276676
FLRT2	14	85996488	86095034	0.0475502	2.36564	0.0179988	0.00237211	0.0010073	0.0185273	349	354	6738	3.99e-193	0.624604	2.33e-193	0.364384	0.0110122
RECQL	12	21621845	21654603	0.0977439	2.36534	0.0180134	0.00877355	0.00372611	0.018542	17	18	7135	4.31e-154	0.429072	5.5e-154	0.546828	0.0241003
AHCYL1	1	110527308	110566357	0.000431207	-2.36464	0.0180474	-0.0258393	0.0109771	0.0185764	413	429	5516	0.790296	0.0969462	0.0985955	0.0120927	0.00206975
ADH4	4	100044808	100078949	0.00561366	-2.36433	0.0180626	-0.0121772	0.0051738	0.0185917	249	257	6587	1.18e-33	0.764307	3.57e-34	0.23131	0.00438347
KIAA1161	9	34366668	34376851	0.000739898	2.36411	0.0180732	0.0306236	0.0130125	0.0186024	226	234	NA	NA	NA	NA	NA	NA
KIAA1161	9	34366668	34376851	0.000739898	2.36411	0.0180732	0.0306236	0.0130125	0.0186024	226	234	NA	NA	NA	NA	NA	NA
SRC	20	35973088	36034453	0.00114215	2.36372	0.0180926	0.0306851	0.0130408	0.018622	290	299	4368	0.146857	0.105168	0.428036	0.306514	0.0134238
SRC	20	35973088	36034453	0.00114215	2.36372	0.0180926	0.0306851	0.0130408	0.018622	290	299	4368	0.146857	0.105168	0.428036	0.306514	0.0134238
TP53	17	7565097	7590856	0.00106032	-2.36233	0.0181603	-0.0100455	0.0042717	0.0186904	473	486	5975	0.758111	0.129417	0.0938783	0.0160234	0.00257028
TP53	17	7565097	7590856	0.00106032	-2.36233	0.0181603	-0.0100455	0.0042717	0.0186904	473	486	5975	0.758111	0.129417	0.0938783	0.0160234	0.00257028
SAP18	13	21714653	21723221	0.000767103	2.3564	0.0184529	0.0220503	0.00939985	0.0189857	536	559	7332	0.570848	0.0932325	0.28166	0.0459932	0.00826691
PIK3C2A	11	17099277	17229530	0.000357674	-2.35473	0.0185363	-0.0287467	0.0122631	0.01907	286	293	5034	0.735424	0.0658756	0.179849	0.0161072	0.00274364
MTPAP	10	30598730	30663377	0.00125353	2.35234	0.0186559	0.0238619	0.0101895	0.0191907	444	454	7251	0.510959	0.340772	0.0852865	0.0568738	0.00610903
ULK3	15	75128457	75135687	0.00200663	-2.35175	0.0186853	-0.0184193	0.00786735	0.0192204	231	238	4413	4.66e-16	0.719584	1.72e-16	0.266044	0.0143725
TPSAB1	16	1290697	1292555	0.360774	-2.35151	0.0186973	-0.000971437	0.000414968	0.0192324	592	618	8665	0	0.510916	0	0.473575	0.0155085
CFHR3	1	196743925	196763203	0.00568165	2.34215	0.0191732	0.0100711	0.00431909	0.0197127	167	176	5204	1.55e-36	0.868107	1.83e-37	0.102556	0.0293376
CRISP3	6	49695097	49712150	0.000544231	2.34191	0.0191852	0.0368877	0.0158212	0.0197248	150	150	5918	0.532526	0.0638601	0.351774	0.0421748	0.00966568
NRXN1	2	50145643	51259674	0.00129573	-2.34053	0.0192562	-0.0199587	0.0085653	0.0197965	400	412	6947	0.713739	0.157408	0.102959	0.0227034	0.00319037
NRXN1	2	50145643	51259674	0.00129573	-2.34053	0.0192562	-0.0199587	0.0085653	0.0197965	400	412	6947	0.713739	0.157408	0.102959	0.0227034	0.00319037
EPHA2	1	16450832	16482582	0.029916	-2.33787	0.0193939	-0.00446705	0.0019192	0.0199353	329	342	8624	3.33e-54	0.782366	8.86e-55	0.208451	0.00918288
SIT1	9	35649292	35650937	0.000342438	2.33093	0.019757	0.0268803	0.0115827	0.0203016	239	248	4716	0.692356	0.087448	0.191723	0.0242114	0.00426162
EPHB1	3	134316643	134979309	0.0628942	-2.32726	0.0199513	-0.00321116	0.00138584	0.0204976	428	437	5907	1.78e-260	0.380108	2.88e-260	0.615905	0.00398616
DDAH1	1	85784164	86043933	0.0015622	2.32576	0.0200311	0.0196756	0.00849685	0.0205781	344	358	6769	0.0107432	0.12232	0.00985595	0.111472	0.745609
LCN10	9	139632619	139637808	0.000344614	-2.32487	0.0200789	-0.0241133	0.0104172	0.0206263	513	534	6557	0.719303	0.0849163	0.170765	0.0201546	0.00486042
GPR68	14	91698876	91720269	0.000691716	-2.3201	0.0203356	-0.0273143	0.0118241	0.0208851	376	390	6368	0.743617	0.102989	0.132439	0.0183399	0.00261519
RPE	2	210867289	210886300	0.00386961	-2.31929	0.0203792	-0.0125861	0.00545027	0.0209291	197	200	5849	2.11e-15	0.694245	6.82e-16	0.224161	0.0815945
APOB	2	21224301	21266945	0.002738	2.31824	0.0204365	0.0188959	0.00818634	0.0209868	354	366	5490	4.15e-08	0.695773	1.66e-08	0.278207	0.0260199
NENF	1	212606229	212619714	0.000805094	-2.31754	0.0204746	-0.0248607	0.0107737	0.0210252	276	283	6649	0.691499	0.196095	0.0845828	0.0239821	0.00384192
CCDC50	3	191046866	191116459	0.00174343	-2.31591	0.020563	-0.0226992	0.00984382	0.0211144	419	432	8226	0.000729617	0.831747	0.000141699	0.161528	0.00585352
DLK1	14	101192042	101201539	0.00142104	-2.31408	0.0206634	-0.0163636	0.00710188	0.0212155	535	555	6138	0.459892	0.336101	0.0873865	0.0638114	0.0528097
DLK1	14	101192042	101201539	0.00142104	-2.31408	0.0206634	-0.0163636	0.00710188	0.0212155	535	555	6138	0.459892	0.336101	0.0873865	0.0638114	0.0528097
DLK1	14	101192042	101201539	0.00142104	-2.31408	0.0206634	-0.0163636	0.00710188	0.0212155	535	555	6138	0.459892	0.336101	0.0873865	0.0638114	0.0528097
USH1C	11	17515442	17565963	0.000452906	-2.31361	0.0206892	-0.0279285	0.0121235	0.0212416	314	328	5724	0.71814	0.0942297	0.162248	0.0212851	0.00409731
RPN1	3	128338817	128399918	0.000212679	-2.31206	0.0207744	-0.0301423	0.0130932	0.0213274	254	264	5154	0.813031	0.0747044	0.10092	0.0092708	0.00207453
RPN1	3	128338817	128399918	0.000212679	-2.31206	0.0207744	-0.0301423	0.0130932	0.0213274	254	264	5154	0.813031	0.0747044	0.10092	0.0092708	0.00207453
IL7R	5	35852797	35879705	0.00441684	2.31205	0.0207748	0.00875155	0.0038015	0.0213279	298	311	6023	1.55e-16	0.148422	8.85e-16	0.849177	0.00240121
RPSA	3	39448180	39454033	0.00115046	-2.31167	0.0207959	-0.0226504	0.00984049	0.0213491	264	275	6254	0.548912	0.183749	0.195156	0.0653218	0.0068616
ST6GALNAC5	1	77333126	77531396	0.00201428	-2.31041	0.0208656	-0.0213211	0.00926798	0.0214195	326	339	6152	0.493604	0.364843	0.0761968	0.0563112	0.00904425
LRP11	6	150139934	150186199	0.324309	-2.30824	0.0209856	-0.000749432	0.00032607	0.0215404	421	430	6949	0	0.766396	0	0.22733	0.00627436
LRP11	6	150139934	150186199	0.324309	-2.30824	0.0209856	-0.000749432	0.00032607	0.0215404	421	430	6949	0	0.766396	0	0.22733	0.00627436
BCL6	3	187439165	187463515	0.00102733	2.30791	0.021004	0.0188327	0.00819508	0.0215589	615	624	6820	0.784738	0.117349	0.0826114	0.0123507	0.00295119
PPIA	7	44836279	44864163	0.000708567	-2.30539	0.0211447	-0.0227503	0.00991052	0.0217007	327	339	6016	0.0989221	0.621629	0.031788	0.199709	0.0479519
IGFBP1	7	45927956	45933267	0.00544771	2.30473	0.0211819	0.00930194	0.00405329	0.0217382	335	354	7347	1.35e-27	7.64e-13	1.77e-15	1	8.8e-15
CPNE1	20	34213953	34252878	0.177339	-2.30337	0.021258	-0.00141867	0.000618542	0.0218149	128	129	3860	0	0.000229113	0	0.999767	3.69e-06
CD300C	17	72537247	72542282	0.0354338	-2.30091	0.0213966	-0.00522582	0.00228087	0.0219546	505	528	6420	1.11e-191	0.889844	1.18e-192	0.0948695	0.0152865
INHBB	2	121103719	121109384	0.0577292	-2.30058	0.0214152	-0.00297498	0.00129865	0.0219733	400	411	5656	0	0.620875	0	0.369325	0.00980009
INHBB	2	121103719	121109384	0.0577292	-2.30058	0.0214152	-0.00297498	0.00129865	0.0219733	400	411	5656	0	0.620875	0	0.369325	0.00980009
SHC1	1	154934774	154946871	0.000584151	2.29966	0.0214673	0.0284945	0.0124434	0.0220258	216	221	3687	0.844619	0.0825543	0.0647399	0.00632602	0.00176102
SHC1	1	154934774	154946871	0.000584151	2.29966	0.0214673	0.0284945	0.0124434	0.0220258	216	221	3687	0.844619	0.0825543	0.0647399	0.00632602	0.00176102
THBS3	1	155165379	155178842	0.011729	2.29937	0.0214838	0.0118939	0.00519468	0.0220425	237	241	3769	1.96e-25	0.908024	1.57e-26	0.0726795	0.0192968
ITGB2	21	46305868	46351904	0.00200067	2.29637	0.0216546	0.0149401	0.00653353	0.0222145	528	538	6885	0.454031	0.115615	0.326581	0.08314	0.0206334
CGREF1	2	27321757	27341995	0.000841352	2.29562	0.0216977	0.0194739	0.00851898	0.0222579	185	200	3897	0.242968	0.541741	0.0634039	0.14136	0.0105273
JARID2	6	15246527	15522252	0.000974331	2.29255	0.0218737	0.01429	0.00625954	0.0224353	410	424	6186	0.681401	0.0807171	0.209742	0.0248422	0.00329794
PSIP1	9	15464064	15511017	0.00070689	-2.28643	0.0222291	-0.0224829	0.00987443	0.0227933	469	480	7724	0.706123	0.114579	0.151057	0.0245076	0.00373367
CAMP	3	48264837	48266981	0.00267494	-2.28478	0.0223255	-0.0148719	0.00653635	0.0228904	70	74	2599	3.04e-15	0.482959	3.22e-15	0.512333	0.00470748
CAMP	3	48264837	48266981	0.00267494	-2.28478	0.0223255	-0.0148719	0.00653635	0.0228904	70	74	2599	3.04e-15	0.482959	3.22e-15	0.512333	0.00470748
CD300LB	17	72517313	72527613	0.000887312	-2.28349	0.0224014	-0.0256272	0.0112697	0.0229668	549	579	6414	0.635095	0.263965	0.0681454	0.0283188	0.00447591
EPHA3	3	89156674	89531284	0.000475066	-2.2831	0.0224246	-0.0303452	0.0133468	0.0229902	136	143	5549	0.48416	0.224682	0.192965	0.0895397	0.00865325
PGR	11	100900355	101001255	0.000846159	-2.28253	0.0224578	-0.0232265	0.0102182	0.0230236	322	333	7633	0.705216	0.153891	0.112877	0.0246283	0.00338882
GP5	3	194115550	194119995	0.0081736	-2.28101	0.0225479	-0.0124228	0.0054689	0.0231144	650	661	8307	2.86e-28	0.845367	4.88e-29	0.14413	0.0105027
KAZALD1	10	102821598	102827888	0.000472491	-2.27956	0.0226339	-0.0316361	0.0139359	0.023201	256	263	4239	0.476465	0.0452031	0.429174	0.0407081	0.00844984
C1QL1	17	43037061	43045439	0.0284785	2.27764	0.0227478	0.0027738	0.0012229	0.0233157	227	235	6047	6.93e-130	0.696227	2.75e-130	0.276146	0.0276265
DNASE1L2	16	2285817	2288712	0.000512612	2.27652	0.0228147	0.0248267	0.0109508	0.023383	444	459	6734	0.458864	0.110305	0.342608	0.082353	0.00586987
PDIA4	7	148700154	148725733	0.000800107	2.27544	0.0228794	0.0222234	0.00980709	0.0234483	485	502	6924	0.761026	0.122965	0.0977956	0.0157992	0.00241355
GRB7	17	37894180	37903544	0.000426242	2.27422	0.022953	0.0283197	0.012504	0.0235223	260	271	4617	0.496941	0.0853059	0.347187	0.0595877	0.0109784
PPID	4	159630286	159644548	0.0274946	-2.27241	0.0230616	-0.00381806	0.00168712	0.0236317	205	215	5427	4.22e-179	0.0496013	8.02e-178	0.944045	0.00635372
COX7A2L	2	42560686	42652228	0.00115511	2.26779	0.0233421	0.0182744	0.00809135	0.0239141	358	371	7382	0.72036	0.143986	0.109388	0.0218601	0.00440671
ARPP19	15	52839242	52862080	0.000873209	2.26587	0.0234592	0.0250413	0.0110968	0.0240319	279	287	6005	0.756562	0.161796	0.064745	0.0138431	0.0030545
SNUPN	15	75890424	75918810	0.00721997	-2.26527	0.0234964	-0.0116805	0.00517747	0.0240694	165	175	4258	1.78e-38	0.770636	4.02e-39	0.174233	0.0551318
TTL	2	113239731	113299316	0.00345425	2.26515	0.0235032	0.00967502	0.00428875	0.0240763	266	278	6328	8.67e-08	0.797448	1.43e-08	0.131422	0.0711298
KRT19	17	39679869	39684560	0.000579229	2.26474	0.0235286	0.0294979	0.0130782	0.0241018	267	277	5803	0.795687	0.0872263	0.103028	0.0112916	0.0027671
TLR5	1	223282748	223316624	0.00032398	-2.25896	0.0238859	-0.0140541	0.00624682	0.0244615	296	308	5949	0.000752688	8.79e-05	0.888361	0.10379	0.00700781
EDN1	6	12290596	12297427	0.00105694	2.2575	0.023977	0.0113456	0.00504615	0.0245532	412	421	6282	0.667694	0.228493	0.0749745	0.025654	0.0031849
ENOX1	13	43787654	44361044	0.000183351	2.25618	0.0240596	0.0263989	0.0117482	0.0246363	430	448	5876	0.288598	0.0291756	0.614614	0.0621285	0.00548409
UTS2	1	7903143	7913572	0.00109065	2.25494	0.0241368	0.0219887	0.00979085	0.024714	367	381	5563	0.6676	0.153769	0.141598	0.03261	0.00442331
ARSK	5	94890778	94940768	0.00320393	2.25411	0.0241891	0.00866973	0.00386176	0.0247667	288	298	4821	4.04e-15	0.903945	3.93e-16	0.0877742	0.0082809
DAPK1	9	90112143	90323548	0.00104259	2.25387	0.0242041	0.0222749	0.00992294	0.0247817	453	465	7102	0.00112087	0.000159727	0.853936	0.121665	0.0231186
ST8SIA6	10	17360382	17496329	0.00276964	2.25372	0.024214	0.0184909	0.00823784	0.0247917	432	456	8438	0.000366901	0.71206	0.000143023	0.277561	0.00986894
DIRAS1	19	2714565	2721416	0.00091441	-2.25078	0.0243996	-0.0186388	0.00831446	0.0249784	803	822	8383	0.626041	0.134242	0.192522	0.0412765	0.00591863
OBP2B	9	136080664	136084630	0.0508569	-2.24952	0.0244792	-0.00528271	0.00235783	0.0250585	576	590	7837	1.4e-239	0.765641	4.2e-240	0.230054	0.00430455
CTSG	14	25042728	25045466	0.00171314	2.24637	0.0246803	0.0209893	0.00938115	0.0252609	395	404	7202	0.414722	0.179539	0.279065	0.120805	0.00586814
PTGDS	9	139871956	139879887	0.0146741	-2.24408	0.0248269	-0.00574374	0.00256975	0.0254084	506	520	6527	3.35e-60	0.812116	7.62e-61	0.185064	0.00282001
GLP1R	6	39016574	39055519	0.00157842	-2.24163	0.0249855	-0.0243741	0.0109168	0.0255679	357	366	6502	0.655847	0.136209	0.169133	0.0351225	0.00368912
LCN1	9	138413284	138418378	0.00278381	2.23741	0.0252597	0.0141139	0.0063332	0.0258437	793	822	8679	2.75e-11	0.801507	5.66e-12	0.165027	0.033466
BST2	19	17513748	17516457	0.00154481	2.23732	0.0252655	0.0184944	0.00829916	0.0258497	545	559	6963	0.706844	0.147354	0.117303	0.0244499	0.00404908
FAP	2	163027194	163101661	0.0288706	2.234	0.0254831	0.0163421	0.00734414	0.0260685	15	15	4389	1.94e-111	0.589036	9.18e-112	0.278403	0.132561
F5	1	169483404	169555826	0.10425	2.23342	0.025521	0.0142338	0.00639829	0.0261066	15	15	7635	0	0.663908	0	0.322997	0.013095
BCAT2	19	49298319	49314286	0.014582	2.23182	0.0256271	0.00589397	0.00265132	0.0262133	461	481	7372	1.76e-63	0.862114	2.72e-64	0.133127	0.00475976
C12orf10	12	53693470	53700961	0.00149862	-2.22681	0.02596	-0.020884	0.00941529	0.0265482	328	341	6211	0.602781	0.220729	0.11773	0.0430954	0.0156646
MDK	11	46402306	46405375	0.00657844	2.22555	0.0260445	0.0189181	0.00853375	0.0266331	170	174	4271	2.82e-22	0.406328	4.07e-22	0.587108	0.00656336
DLL1	6	170591294	170599561	0.0096234	-2.22188	0.0262916	-0.0092047	0.00415894	0.0268815	242	256	5326	7.49e-26	0.906122	7.18e-27	0.0868461	0.00703197
NRAS	1	115247090	115259515	0.000563829	2.22145	0.0263208	0.024151	0.0109142	0.026911	330	344	5977	0.0882004	0.0127348	0.775035	0.111891	0.0121391
PTRH2	17	57751997	57784987	0.000531839	-2.22025	0.0264017	-0.0193344	0.00874215	0.0269923	124	127	3234	0.68304	0.0572662	0.236139	0.0197942	0.00375997
UBE2F	2	238875469	238951236	0.00398532	-2.21602	0.0266904	-0.0148702	0.00673637	0.0272825	498	505	7513	4.23e-11	0.834383	6.86e-12	0.135368	0.0302485
FAXDC2	5	154198051	154238812	0.000869522	2.21351	0.0268625	0.0205976	0.00934139	0.0274555	321	331	6294	0.0712909	0.0105733	0.788733	0.116966	0.0124374
CTSV	9	99794940	99801925	0.02518	2.20961	0.0271321	0.0032873	0.00149346	0.0277266	235	241	4674	6.95e-84	0.840643	1.25e-84	0.151065	0.00829132
LYSMD3	5	89811428	89825401	0.000743187	-2.20595	0.0273872	-0.0280078	0.0127452	0.0279829	257	267	4610	0.756406	0.136091	0.0879898	0.0158273	0.00368607
ABHD14B	3	52002526	52017425	0.000765112	2.20515	0.0274439	0.0250747	0.0114146	0.0280399	111	113	3475	0.73215	0.135024	0.104813	0.0193211	0.00869178
MXI1	10	111967363	112047123	0.00079444	-2.20477	0.0274703	-0.0101296	0.00461201	0.0280665	290	301	5421	0.566408	0.266201	0.0992352	0.0466171	0.0215397
CCL15	17	34323476	34329084	0.14549	2.20135	0.0277111	0.0017781	0.000810813	0.0283085	344	386	5727	0	0.881343	0	0.11113	0.00752684
CLSTN2	3	139654027	140296239	0.0842553	2.19439	0.0282074	0.00210464	0.000962731	0.0288072	410	429	5786	5.38e-153	0.917165	4.47e-154	0.0761237	0.00671093
UNC5B	10	72972327	73062621	0.00215582	2.1931	0.0283002	0.016656	0.00762342	0.0289005	518	536	7336	1.29e-33	2.53e-34	0.832385	0.162759	0.00485594
UNC5B	10	72972327	73062621	0.00215582	2.1931	0.0283002	0.016656	0.00762342	0.0289005	518	536	7336	1.29e-33	2.53e-34	0.832385	0.162759	0.00485594
CHRD	3	184097861	184108524	0.0038382	2.19293	0.0283122	0.00800942	0.00366618	0.0289125	383	392	6125	7.93e-21	0.449616	8.21e-21	0.46546	0.0849236
RUVBL1	3	127783621	127872757	0.000482526	-2.19254	0.0283404	-0.0138485	0.00634004	0.0289409	310	324	5619	0.781411	0.0927606	0.110098	0.0130669	0.0026637
DNAJB11	3	186285192	186315061	0.00921945	2.18987	0.0285336	0.0111326	0.00510284	0.029135	564	575	6296	2.22e-45	0.898761	2.28e-46	0.0924389	0.00879998
SH3GLB2	9	131769315	131790582	0.052451	2.18973	0.0285441	0.00261197	0.00119732	0.0291455	408	417	5483	0	0.688957	0	0.308434	0.00260922
CA3	8	86285665	86361269	0.0302481	-2.1863	0.0287939	-0.00632152	0.00290227	0.0293965	79	80	4232	4.15e-90	0.902331	4.29e-91	0.0932755	0.00439395
TNNI2	11	1860219	1862910	0.00163045	-2.18569	0.0288382	-0.0172843	0.00793759	0.029441	602	623	7988	0.320427	0.308785	0.184287	0.177583	0.00891766
YME1L1	10	27399383	27444195	0.000798839	2.18327	0.0290162	0.021055	0.00967984	0.0296198	290	301	7241	1.67e-09	3.47e-10	0.820723	0.170256	0.00902156
IFNA6	9	21349834	21351377	0.000546419	-2.18301	0.0290352	-0.0262033	0.0120481	0.0296389	323	331	6079	0.705521	0.13377	0.131577	0.0249435	0.00418791
APPL1	3	57261765	57307496	0.000393334	2.18144	0.0291508	0.0290028	0.0133448	0.029755	216	221	6015	0.432933	0.0586817	0.443019	0.0600436	0.00532273
SMARCC1	3	47626762	47823596	0.000133342	2.17916	0.0293195	0.0247467	0.0113983	0.0299245	112	120	3355	0.365405	0.186528	0.292473	0.149292	0.00630119
IL24	1	207070788	207077484	0.00106574	-2.17558	0.0295869	-0.0148831	0.00686635	0.0301931	259	267	5061	0.703114	0.0968595	0.172541	0.0237652	0.00371983
STMN3	20	62271061	62284780	0.00141354	2.17464	0.0296569	0.0182506	0.0084235	0.0302633	493	503	6792	0.000836064	0.000197878	0.800425	0.189434	0.00910701
RNF122	8	33405273	33424643	0.000441693	2.17415	0.0296938	0.0363327	0.016773	0.0303004	187	191	5500	0.792869	0.086432	0.106484	0.0116054	0.00260946
SELP	1	169558087	169599431	0.0470309	2.17413	0.0296952	0.00878641	0.00405629	0.0303018	19	19	7470	9.42e-220	0.655526	4.64e-220	0.322768	0.021706
TJP1	15	29991571	30261068	0.00042494	2.17412	0.0296958	0.0267672	0.0123572	0.0303025	371	384	6536	0.305055	0.556852	0.0439832	0.0802736	0.0138363
CHAD	17	48541857	48546327	0.00307111	-2.17386	0.0297158	-0.012464	0.00575478	0.0303225	443	456	5231	0.00029115	0.881587	3.79e-05	0.114686	0.00339787
TENM2	5	166711804	167691162	0.00132344	2.17369	0.0297286	0.0159831	0.00738016	0.0303354	677	701	5290	0.646724	0.0779314	0.241276	0.0290692	0.00499999
PCDHA7	5	140213969	140391929	0.000305969	2.17303	0.0297782	0.0255724	0.0118115	0.0303852	262	271	4557	0.784675	0.0791719	0.120878	0.0121933	0.00308139
LYZL2	10	30900718	30918691	0.00102335	2.17286	0.029791	0.019239	0.00888695	0.030398	401	410	6422	0.561184	0.249766	0.118308	0.0526375	0.0181041
DHFR	5	79922047	79950802	0.000446772	2.16765	0.0301854	0.0245214	0.0113539	0.0307941	383	398	6470	0.748937	0.0873039	0.14378	0.0167572	0.0032227
CTSO	4	156845270	156875069	0.0178814	2.16705	0.0302312	0.00506335	0.00234509	0.0308401	359	365	7200	1.88e-68	0.8261	3.88e-69	0.170093	0.00380729
G3BP1	5	151150606	151192346	0.0023033	-2.16511	0.0303795	-0.00853346	0.00395578	0.030989	308	318	6925	5.99e-11	0.178	2.75e-10	0.817146	0.00485426
SCG5	15	32933877	32989299	0.000471092	2.16458	0.0304197	0.0122928	0.00569983	0.0310294	461	479	8074	0.680616	0.124339	0.16162	0.0295218	0.00390306
TRIO	5	14143811	14532235	0.0013983	-2.1642	0.0304488	-0.0182807	0.00847771	0.0310586	363	374	6409	0.00129332	0.571088	0.000951329	0.42007	0.00659654
ANXA13	8	124693034	124749647	0.00195028	2.16381	0.0304788	0.0211265	0.00979923	0.0310887	483	494	5937	0.738759	0.137077	0.101811	0.0188875	0.00346657
EHD4	15	42190950	42264776	0.000356794	2.16349	0.0305038	0.0149186	0.00692083	0.0311138	199	204	4524	0.852496	0.0934586	0.0473875	0.0051936	0.00146439
CCL28	5	43376747	43412493	0.00231337	-2.16225	0.0305992	-0.0197647	0.00917414	0.0312096	138	149	5930	1.08e-06	0.268669	1.74e-06	0.433409	0.297919
CST6	11	65779312	65780976	0.0117492	-2.15967	0.0307983	-0.0168865	0.00784745	0.0314095	29	30	3727	1.84e-72	0.0866275	1.94e-71	0.912401	0.000971749
EDF1	9	139756571	139760738	0.000856029	-2.15846	0.0308923	-0.0196201	0.00912288	0.0315039	515	533	6646	0.70357	0.105702	0.162515	0.024412	0.00380077
CD81	11	2397407	2418649	0.000834623	2.15745	0.0309703	0.0188235	0.00875652	0.0315822	670	693	7801	0.50582	0.118328	0.297583	0.0696057	0.0086632
SPOP	17	47676246	47755596	0.000667203	2.14683	0.0318065	0.0213861	0.00999734	0.0324216	466	480	5387	0.611198	0.080073	0.268615	0.0351862	0.0049281
PACSIN3	11	47199076	47207994	0.000525094	-2.14633	0.0318463	-0.0279221	0.0130558	0.0324615	90	90	3482	0.27923	0.13677	0.387767	0.189926	0.00630712
ERBB3	12	56473641	56497289	0.00748193	2.13681	0.0326133	0.0154583	0.00725986	0.0332313	210	219	4681	3.87e-31	0.750835	1.26e-31	0.245305	0.00385954
CACNB4	2	152689290	152955593	0.000719906	-2.13645	0.0326426	-0.0212103	0.00996294	0.0332607	254	262	5847	0.294681	0.0415234	0.454616	0.0639145	0.145265
TMEM132B	12	125671382	126146917	0.0171142	-2.12337	0.0337228	-0.00622302	0.00294093	0.0343445	695	722	7430	9.23e-65	0.781229	2.4e-65	0.202981	0.0157903
DNAI1	9	34457412	34520982	0.000405274	2.12317	0.0337399	0.0353813	0.0167224	0.0343617	197	205	5378	0.53139	0.0657627	0.345554	0.0427498	0.0145436
PARVA	11	12398732	12552348	0.00868566	-2.12176	0.033858	-0.0124173	0.00587271	0.0344801	591	607	7246	9.48e-25	4.74e-07	2e-18	1	5.22e-09
HSPA1L	6	31759586	31794206	0.0135088	2.11788	0.0341853	0.0109996	0.00521165	0.0348084	59	62	29250	6.02e-52	0.0778121	7.07e-51	0.914321	0.00786729
STAU2	8	74332604	74659943	0.000458538	2.11748	0.0342194	0.02183	0.0103451	0.0348427	391	396	6160	0.78015	0.130099	0.0747004	0.0124545	0.00259624
ARL8B	3	5163905	5222596	0.000931494	2.11528	0.0344059	0.0196558	0.00932431	0.0350297	655	680	8540	0.616797	0.109551	0.227376	0.0403788	0.00589754
ACADM	1	76190036	76253260	0.0195348	-2.11338	0.0345683	-0.00892284	0.0042366	0.0351927	212	218	6561	2.74e-145	0.701609	6.84e-146	0.174984	0.123407
COMMD7	20	31290493	31331803	0.000263163	-2.11324	0.0345803	-0.0280956	0.0133407	0.0352046	237	250	4200	0.830969	0.0746402	0.0852096	0.00765226	0.00152913
TNFRSF4	1	1146706	1149518	0.000513944	-2.113	0.0346006	-0.0137029	0.00650735	0.0352251	296	315	5081	0.679405	0.0869885	0.202946	0.0259798	0.00468086
CCL7	17	32597240	32599261	0.160111	-2.11196	0.03469	-0.00162486	0.000772003	0.0353147	518	531	6471	0	0.738373	0	0.257111	0.00451646
HOGA1	10	99344080	99372559	0.00231376	2.11126	0.0347504	0.0197955	0.00940837	0.0353752	383	392	5426	0.264134	0.0648431	0.525745	0.129051	0.0162269
LY75	2	160628362	160761260	0.410649	-2.10898	0.0349459	-0.000424975	0.000202196	0.0355714	255	270	6830	0	0.320949	0	0.674594	0.00445644
HAVCR1	5	156456424	156486130	0.0726244	2.10668	0.0351455	0.00219236	0.00104422	0.0357715	244	258	7156	0	0.812578	0	0.123856	0.0635666
CRISP2	6	49660073	49681274	0.206039	-2.10192	0.0355607	-0.000967861	0.000462028	0.0361879	156	160	5956	0	0.60068	0	0.397163	0.00215621
PTPN9	15	75759462	75871630	0.00231053	-2.09862	0.0358508	-0.032344	0.0154641	0.0364788	16	16	4235	8.81e-11	0.775694	1.96e-11	0.172733	0.0515732
FLRT3	20	14303634	14318262	0.000399041	2.09706	0.0359882	0.0265063	0.0126823	0.0366165	243	254	5959	0	0.879809	0	0.116899	0.00329231
FLRT3	20	14303634	14318262	0.000399041	2.09706	0.0359882	0.0265063	0.0126823	0.0366165	243	254	5959	0	0.879809	0	0.116899	0.00329231
GGPS1	1	235490665	235507847	0.00585765	-2.09656	0.0360326	-0.0589408	0.0282078	0.0366611	15	15	6259	1.16e-22	0.853336	1.49e-23	0.109411	0.0372521
MRPL32	7	42971799	42988557	0.00203361	2.09404	0.036256	0.0215622	0.0103315	0.0368851	353	361	6352	0.0457606	0.0404434	0.439953	0.388747	0.0850961
POLR1C	6	43477440	43497323	0.00159303	-2.09223	0.0364184	-0.0205926	0.00987545	0.0370479	403	419	5405	1.66e-05	2.51e-06	0.861502	0.129868	0.00861086
PABPC3	13	25670300	25673389	0.000310896	2.09178	0.0364579	0.00126355	0.000606079	0.0370875	470	483	8154	0.7036	0.121973	0.145483	0.0252165	0.0037283
SUFU	10	104263744	104393292	0.00069922	2.09114	0.0365158	0.0349061	0.0167483	0.0371455	133	134	3980	0.000328596	2.76e-05	0.912579	0.0767114	0.0103532
HNRNPH1	5	179041179	179061785	0.000701276	-2.09059	0.0365648	-0.0094122	0.00451723	0.0371947	594	612	8681	0.556531	0.15039	0.225945	0.0610506	0.00608323
SPDEF	6	34505579	34524110	0.00137908	-2.08666	0.0369192	-0.0172781	0.00830786	0.0375499	291	302	6647	4.37e-11	1.17e-11	0.782829	0.20994	0.00723095
KCNIP3	2	95963052	96051825	0.000401995	-2.08579	0.0369977	-0.0371248	0.0178581	0.0376287	52	57	2272	0.859151	0.0611054	0.072198	0.00513253	0.00241252
SMCO2	12	27619743	27655118	0.00082472	-2.08531	0.0370408	-0.020847	0.0100303	0.0376718	303	310	6773	0.300621	0.0761389	0.490385	0.124192	0.00866273
LRRC3	21	45875369	45878739	0.00232026	2.0843	0.0371325	0.0172451	0.00830124	0.0377638	481	495	6870	0.455176	0.120911	0.330411	0.0877636	0.00573719
PFN2	3	149682691	149768575	0.000214667	-2.08376	0.037182	-0.0224569	0.0108129	0.0378134	465	476	6330	0.792382	0.0969442	0.0964823	0.0118018	0.0023897
ACOT8	20	44470360	44486045	0.00121053	2.07903	0.0376148	0.0221676	0.0106976	0.0382473	349	356	5728	0.331056	0.530812	0.0500131	0.0801826	0.00793708
DNASE2B	1	84864215	84880701	0.000317658	2.07898	0.0376193	0.0239972	0.0115808	0.0382518	287	301	6011	0.52194	0.0813973	0.339191	0.0528928	0.00457806
NUDT3	6	34247456	34360451	0.000856743	-2.07566	0.0379258	-0.0182139	0.0088038	0.0385589	298	308	6646	2.01e-11	3.55e-11	0.359983	0.636493	0.00352386
GSTP1	11	67351066	67354131	0.0117218	2.07068	0.0383884	0.00599222	0.00290328	0.0390225	169	175	4821	1.38e-50	0.751389	4.23e-51	0.229636	0.0189748
DUSP26	8	33448856	33457624	0.000228451	2.0591	0.0394851	0.0373207	0.0181831	0.0401215	177	183	5441	0.800568	0.0762823	0.110219	0.0104998	0.00243145
PHF3	6	64345725	64489229	0.000208921	-2.05473	0.039905	-0.0285428	0.0139357	0.0405422	152	163	5901	0.816857	0.0978942	0.0734841	0.00880355	0.00296065
S100Z	5	76145826	76217475	0.000496372	2.05136	0.0402317	0.0202416	0.00989881	0.0408695	479	496	6725	0.679422	0.0944517	0.196074	0.027255	0.00279734
ENG	9	130577291	130617035	0.0244519	2.04748	0.0406114	0.00519207	0.00254387	0.0412499	255	265	4146	1.99e-98	0.802898	4.81e-99	0.194215	0.0028866
BPHL	6	3118608	3153812	0.0204713	-2.04718	0.0406409	-0.019917	0.00975983	0.0412794	34	34	7230	5.07e-37	0.867642	6.7e-38	0.114676	0.0176814
VTN	17	26691290	26700110	0.550654	2.04406	0.0409476	0.0010652	0.000522763	0.0415866	234	243	3831	0	0.811197	0	0.16093	0.0278734
SNRPA	19	41256542	41271294	0.00143984	2.04331	0.0410216	0.0171482	0.00841882	0.0416607	379	399	6215	0.131025	0.624656	0.0408406	0.194697	0.00878086
AOC2	17	40996617	41002724	0.00502929	2.04296	0.0410563	0.0484554	0.0237929	0.0416955	17	17	3974	9.73e-10	0.846648	1.19e-10	0.103826	0.0495261
KLC1	14	104028233	104167888	0.00415221	2.04248	0.0411036	0.0119917	0.00588961	0.0417429	414	424	6356	1.5e-18	0.807602	3.51e-19	0.188478	0.00392028
COG8	16	69354043	69373570	0.000464541	-2.04244	0.0411075	-0.029366	0.0144231	0.0417468	176	184	5222	0.0315953	0.00349056	0.861859	0.095208	0.00784724
GNGT2	17	47280153	47287936	0.00207238	2.04216	0.0411355	0.0164352	0.00807327	0.0417749	348	362	5202	9.09e-06	0.519003	8.31e-06	0.474274	0.00670587
GALNT13	2	154728426	155310361	0.00371069	2.03683	0.0416671	0.0146867	0.00723308	0.0423073	342	352	6823	8.45e-06	0.900469	8.57e-07	0.0913047	0.00821737
CHL1	3	238279	451090	0.0569492	-2.03654	0.0416963	-0.00384994	0.00189634	0.0423365	355	370	4516	9.72e-149	0.913762	8.91e-150	0.0838079	0.00243054
FSTL3	19	676392	683385	0.0103805	-2.03576	0.0417747	-0.00660079	0.00325254	0.0424151	703	729	6599	1.83e-12	0.851346	3.02e-13	0.140665	0.00798868
SETD2	3	47057919	47205457	0.000571864	-2.03467	0.0418842	-0.025031	0.0123406	0.0425247	137	142	4539	0.763129	0.0779365	0.141093	0.014406	0.00343573
MYL3	3	46899362	46923659	0.00133798	-2.03146	0.0422085	-0.0217728	0.0107511	0.0428496	142	145	4812	0.46424	0.370089	0.0861289	0.0686504	0.0108918
MAN1B1	9	139981379	140003635	0.000836386	-2.03028	0.0423279	-0.00895622	0.00442499	0.0429691	490	508	6243	0.706993	0.110516	0.15523	0.0242621	0.00300026
ATP13A1	19	19756007	19774502	0.00044258	2.02941	0.0424169	0.0227084	0.0112243	0.0430582	292	299	6745	0.0548953	0.00833007	0.80804	0.12261	0.00612459
ASIC4	2	220378892	220403494	0.000736312	-2.02886	0.0424727	-0.017545	0.00867449	0.0431141	368	378	5611	0.743256	0.130626	0.103202	0.0181328	0.00478287
SLC3A1	2	44502599	44548633	0.000497435	-2.02798	0.0425621	-0.0203691	0.010075	0.0432037	386	398	7022	0.698862	0.124162	0.146696	0.0260582	0.00422165
PPY	17	42018172	42019836	0.00137448	2.02753	0.0426087	0.0203071	0.0100466	0.0432503	220	222	4690	0.681921	0.199989	0.0865574	0.0253789	0.00615363
EIF4B	12	53399942	53435993	0.00161448	-2.02736	0.0426255	-0.0192021	0.00950072	0.0432672	390	401	6672	0.546491	0.290076	0.103569	0.0549695	0.00489435
LRP4	11	46878419	46940193	0.0732833	-2.02416	0.0429537	-0.00434427	0.0021528	0.0435958	108	108	3526	0	0.420406	0	0.573813	0.00578084
NMU	4	56461396	56502865	0.00116881	-2.02322	0.0430506	-0.0202405	0.0100348	0.0436928	390	400	7073	0.695032	0.187652	0.0893418	0.0241176	0.00385654
UMODL1	21	43483068	43563563	0.00138617	2.02218	0.0431576	0.0160096	0.00794125	0.0438	719	741	9172	0.715132	0.145412	0.113159	0.0230061	0.00329051
PROC	2	128176003	128186822	0.0143719	2.01941	0.0434446	0.00449175	0.00223108	0.0440873	334	344	6745	0.710033	0.182001	0.0831731	0.0213161	0.00347681
PROC	2	128176003	128186822	0.0143719	2.01941	0.0434446	0.00449175	0.00223108	0.0440873	334	344	6745	0.710033	0.182001	0.0831731	0.0213161	0.00347681
NSFL1C	20	1422807	1454487	0.00437648	2.0182	0.0435709	0.0110178	0.00547588	0.0442137	746	763	7525	0.000450806	0.806848	0.000106027	0.189764	0.00283106
ADAM17	2	9628615	9695921	0.00107349	2.01781	0.0436106	0.0174837	0.0086911	0.0442535	547	561	6498	0.822382	0.0904965	0.0770682	0.00847915	0.00157366
ADAM17	2	9628615	9695921	0.00107349	2.01781	0.0436106	0.0174837	0.0086911	0.0442535	547	561	6498	0.822382	0.0904965	0.0770682	0.00847915	0.00157366
ASCC1	10	73856278	73976892	0.000833696	2.01577	0.0438245	0.0224243	0.0111583	0.0444677	320	327	5019	1.31e-33	2.38e-34	0.841589	0.153033	0.00537753
IGF1R	15	99192200	99507759	0.015085	2.01432	0.0439755	0.00943339	0.00469737	0.0446189	645	671	7813	4.34e-50	0.869889	6.23e-51	0.124913	0.00519732
MICB	6	31447882	31555259	0.330245	-2.01355	0.0440563	-0.000314647	0.000156738	0.0446997	318	327	18546	0	0.0510536	0	0.902647	0.0462998
INSL6	9	5131979	5185668	0.00126936	2.01334	0.0440794	0.0207137	0.0103194	0.0447229	486	499	7412	0.680754	0.12684	0.158158	0.0294635	0.00478522
SIGLEC9	19	51628165	51639908	0.352926	-2.01281	0.0441343	-0.000815572	0.000406417	0.0447778	703	720	8126	0	0.842535	0	0.15435	0.00311559
UMOD	16	20344374	20367623	0.000234417	-2.01253	0.044164	-0.022935	0.0114306	0.0448076	331	346	6141	0.765046	0.129787	0.0880858	0.0149412	0.00214006
BPTF	17	65821640	65980494	0.00117477	2.01218	0.0442013	0.0198203	0.00987998	0.0448449	482	490	5839	0.272656	0.0383691	0.596176	0.083887	0.00891194
MANSC1	12	12482198	12503475	0.0207133	-2.01052	0.0443757	-0.00844526	0.00421321	0.0450195	547	565	6554	1.1e-159	0.646104	5.98e-160	0.35013	0.0037663
BCL2L10	15	52401460	52404972	0.000546766	2.00807	0.0446358	0.0273142	0.0136431	0.0452799	254	261	5688	0.655634	0.0807563	0.231442	0.0285037	0.00366459
MFGE8	15	89441916	89456642	0.0453515	-2.00794	0.0446501	-0.00555217	0.00277343	0.0452942	463	471	5830	8.26e-172	0.527325	7.37e-172	0.470661	0.00201334
TNFRSF8	1	12123434	12204264	0.00152733	2.00772	0.044673	0.0226072	0.011294	0.0453172	399	424	7133	0.704962	0.159473	0.107205	0.0242473	0.00411208
MGAT2	14	50087489	50090198	0.00856786	-2.00629	0.0448249	-0.00936188	0.00468027	0.0454692	261	267	5600	1.18e-53	0.428068	1.57e-53	0.570467	0.00146469
SDCBP	8	59465483	59495419	0.00166976	2.00628	0.0448265	0.0204135	0.0102054	0.0454709	331	344	5781	0.714676	0.163479	0.0946592	0.0216474	0.00553799
GREM1	15	33010175	33026870	0.123334	2.00622	0.0448324	0.0014405	0.00072017	0.0454767	485	498	8056	0	0.754221	0	0.239061	0.00671784
RNF150	4	141780961	142134031	0.000519514	2.00588	0.0448693	0.023479	0.0117402	0.0455136	385	400	5570	0.0215958	0.00288527	0.85294	0.113947	0.00863227
CD300E	17	72606026	72619897	0.000244206	-2.00531	0.0449301	-0.0195059	0.00975628	0.0455745	551	577	6580	0.785837	0.113274	0.0860885	0.0124068	0.00239332
CERS5	12	50523575	50561288	0.000552557	2.00183	0.0453025	0.0289817	0.0145208	0.0459473	178	187	4593	0.814105	0.0876438	0.0863882	0.00929769	0.00256515
PIP4K2B	17	36921942	36956379	0.000923677	2.00078	0.045416	0.0249989	0.0125318	0.0460609	296	333	4451	0.499875	0.116118	0.301923	0.0701232	0.0119604
ODC1	2	10580094	10588630	0.00131586	1.99941	0.0455639	0.0147099	0.00737899	0.046209	587	602	8032	0.547316	0.245362	0.13968	0.0626138	0.00502756
GPX7	1	53068044	53074723	0.102658	1.99632	0.0458987	0.00191644	0.000962832	0.046544	231	235	4753	0	0.634124	0	0.358679	0.00719727
TMEM57	1	25757388	25826700	0.000827211	1.99021	0.0465679	0.0230914	0.0116366	0.0472138	330	340	NA	NA	NA	NA	NA	NA
ELAVL1	19	8023463	8070543	0.00100852	1.98823	0.0467857	0.0181453	0.00915308	0.0474318	593	616	8561	0.641137	0.108615	0.209999	0.0355714	0.00467662
PRDX5	11	64085560	64089283	0.000453288	1.9879	0.046823	0.0306468	0.0154619	0.0474691	242	254	4095	0.833413	0.0766909	0.0793918	0.00730245	0.00320171
BCL2L11	2	111876955	111926024	0.0006264	1.98751	0.0468663	0.019362	0.00977037	0.0475124	246	254	5427	0.778169	0.0968334	0.10827	0.0134696	0.0032582
CCL16	17	34303529	34308532	0.202392	-1.98675	0.0469502	-0.00185802	0.00093794	0.0475964	328	377	5721	0	0.532283	0	0.0667796	0.400937
IQCF1	3	51928892	51937351	0.000992914	1.98655	0.0469722	0.0189925	0.00958851	0.0476184	110	112	3484	0.34808	0.511423	0.0504302	0.0740794	0.0159875
KRT1	12	53068520	53074191	0.0103922	-1.98587	0.0470474	-0.00947145	0.00478335	0.0476937	373	383	6489	7.26e-14	0.84414	1.18e-14	0.136867	0.0189935
FST	5	52776239	52782964	0.000590884	1.98436	0.0472158	0.0112819	0.00570197	0.0478622	319	327	7560	0.146088	0.0370859	0.643648	0.163386	0.00979166
ANTXR2	4	80822303	81046608	0.0212674	-1.98199	0.0474799	-0.00592669	0.00299896	0.0481265	253	264	5606	3.76e-94	0.752367	1.19e-94	0.237409	0.010224
COL13A1	10	71561644	71724031	0.000602093	1.981	0.0475908	0.0190516	0.00964504	0.0482374	585	607	7900	0.684524	0.113251	0.170169	0.0281497	0.00390613
LRRTM4	2	76974845	77820445	0.00346906	-1.98089	0.0476034	-0.0160005	0.00810089	0.04825	422	439	8052	0.748159	0.111303	0.119762	0.0178141	0.00296144
LRRTM4	2	76974845	77820445	0.00346906	-1.98089	0.0476034	-0.0160005	0.00810089	0.04825	422	439	8052	0.748159	0.111303	0.119762	0.0178141	0.00296144
PSD2	5	139175406	139224051	0.00028511	1.9787	0.0478502	0.0325591	0.0165025	0.048497	163	171	3195	0.251167	0.0170061	0.680476	0.0460685	0.00528295
AASDHPPT	11	105946228	105969437	0.000940575	1.97752	0.0479826	0.0127589	0.00647062	0.0486295	196	206	5587	0.0026936	0.9183	0.000216035	0.0736454	0.00514459
C9	5	39284364	39424970	0.0183935	1.97731	0.0480068	0.00616909	0.00312896	0.0486537	305	311	6638	1.09e-34	0.757837	2.21e-35	0.152904	0.0892588
B4GALNT1	12	58017193	58027138	0.000305637	-1.97702	0.0480397	-0.0301086	0.0152733	0.0486866	222	231	5107	0.0106129	0.00156036	0.856661	0.125945	0.00522098
RAD23B	9	110045418	110094475	0.00202647	-1.97607	0.0481471	-0.0181391	0.00920587	0.0487941	469	486	6322	5.21e-05	0.821636	1.09e-05	0.171511	0.00679021
CEACAM20	19	45005729	45033811	0.00107599	1.97584	0.048173	0.0182944	0.00928575	0.04882	415	453	6230	0.434497	0.224037	0.219256	0.113045	0.00916503
SCUBE3	6	35182190	35220856	0.0172917	-1.97538	0.0482248	-0.00441492	0.00224141	0.0488719	171	178	5385	3.42e-125	5.58e-11	6.13e-115	1	5.85e-13
MAPT	17	43971748	44105700	0.000523314	-1.97521	0.0482445	-0.0274992	0.0139623	0.0488915	191	203	7495	0.61171	0.096021	0.248672	0.0390299	0.0045675
SIGLEC6	19	52022779	52035110	0.2016	-1.97503	0.0482647	-0.00077305	0.000392539	0.0489118	730	750	8494	0	0.825395	0	0.151847	0.022758
GALNT1	18	33161081	33291798	0.00278869	1.97493	0.0482755	0.020386	0.0103521	0.0489226	307	314	5171	0.596794	0.258532	0.089928	0.0389411	0.0158048
AGFG1	2	228336868	228425930	0.00621477	-1.97439	0.0483373	-0.0123242	0.00625998	0.0489844	461	476	7573	3.83e-25	0.83537	6.62e-26	0.144345	0.020285
DEAF1	11	644233	706715	0.00123347	1.97058	0.0487719	0.0154861	0.00788116	0.0494192	394	406	6671	0.117846	0.761619	0.0156342	0.101037	0.00386302
SERPINA10	14	94749650	94759608	0.242753	1.96698	0.049185	0.00112732	0.000574755	0.0498326	531	545	7445	0	0.628009	0	0.316031	0.0559605

## Sheet: Supplementary Data 7
Supplementary Data 7: The 153 potential associated genes of IDD found by both PWAS using ARIC and deCODE Genetics
Gene_name	ARIC_R2	ARIC_Zscore.classic	ARIC_p.classic	ARIC_beta_BLISS	ARIC_se_BLISS	ARIC_p_BLISS	ARIC_n_used_snp	ARIC_n_snp	ARIC_bonf_p	ARIC_FDR_p	nsnps.x	PP.H0.abf.x	PP.H1.abf.x	PP.H2.abf.x	PP.H3.abf.x	PP.H4.abf.x	deCODE_chr	deCODE_p0	deCODE_p1	deCODE_R2	deCODE_Zscore.classic	deCODE_p.classic	deCODE_beta_BLISS	deCODE_se_BLISS	deCODE_p_BLISS	deCODE_n_used_snp	deCODE_n_snp	deCODE_bonf_p	deCODE_FDR_p	nsnps.y	PP.H0.abf.y	PP.H1.abf.y	PP.H2.abf.y	PP.H3.abf.y	PP.H4.abf.y
SPOCK2	0.0293223	10.0068	1.42343e-23	0.042653	0.00466358	5.90909e-20	20	20	2.6065e-16	2.55863e-16	2478	1.44086e-79	1.55256e-33	9.28059e-47	1	1.50489e-23	10	73818793	73848790	0.0168211	10.7235	7.8958e-27	0.0370175	0.0038232	3.58422e-22	326	335	1.58709e-18	1.58709e-18	5118	2.43082e-143	1.55255e-33	1.56569e-110	1	2.94173e-23
PSAP	0.0225932	2.76395	0.00571064	0.00829862	0.0030222	0.00603477	254	268	1	0.204145	2883	9.12184e-61	1.55256e-33	5.87537e-28	1	7.56485e-30	10	73576055	73611126	0.0702537	6.30456	2.8901e-10	0.0110314	0.00181589	1.24051e-09	394	405	5.49297e-06	2.74649e-06	5816	7.31766e-270	1.55255e-33	4.71331e-237	1	2.48549e-35
DNAJB12	0.0163335	-7.8021	6.08847e-15	-0.0826752	0.0112095	1.6375e-13	17	17	7.22303e-10	3.5452e-10	1865	2.85964e-58	1.55256e-33	1.84189e-25	1	1.901e-22	10	74092588	74114988	0.00248831	-6.03757	1.56448e-09	-0.105294	0.0180439	5.36519e-09	15	15	2.37571e-05	7.91902e-06	4833	2.12034e-48	1.55255e-33	1.36571e-15	1	9.76259e-18
CHRDL2	0.0616961	-5.41756	6.04168e-08	-0.0172009	0.00326328	1.35641e-07	15	15	0.000598313	0.000146831	2434	5.35187e-66	0.0962847	3.26626e-65	0.587312	0.316404	11	74407474	74442430	0.0529504	-4.89166	9.99879e-07	-0.00891507	0.00186358	1.71973e-06	240	247	0.00761495	0.00152299	5477	1.58437e-245	0.0936688	1.03439e-244	0.611244	0.295087
CILP2	0.0127431	-3.35492	0.000793874	-0.0189991	0.0057205	0.000896201	32	33	1	0.0862345	2305	3.80289e-14	0.00531589	5.34647e-13	0.073815	0.920869	19	19649057	19657468	0.00810322	-4.37091	1.23727e-05	-0.0201281	0.00468716	1.75235e-05	283	295	0.0775941	0.00969927	6271	3.67835e-21	0.0182601	5.73786e-20	0.284142	0.697598
ARL3	0.140196	5.06693	4.04274e-07	0.00942984	0.00190615	7.53458e-07	15	15	0.0033235	0.000543746	2151	1.99696e-148	0.000361177	5.40876e-145	0.978228	0.0214113	10	104433488	104474164	0.0132111	4.33928	1.42951e-05	0.0188513	0.00442067	2.00476e-05	129	133	0.0887709	0.00986343	3972	2.60814e-69	0.000351949	7.245e-66	0.977637	0.0220108
SPON2	0.193076	-5.01993	5.16904e-07	-0.00771981	0.00157439	9.42096e-07	25	26	0.00415558	0.000582753	3223	5.35426e-286	1.96212e-07	3.11962e-281	0.0104426	0.989557	4	1160720	1202750	0.0551114	-4.21027	2.55061e-05	-0.00522046	0.00126038	3.44335e-05	344	352	0.152472	0.0115103	7100	1.31906e-268	3.09757e-08	3.59117e-261	0.843163	0.156837
ACVRL1	0.0556081	-2.06619	0.0388109	-0.00744958	0.00361717	0.0394459	15	15	1	0.407708	2679	5.19169e-60	0.804368	4.99587e-61	0.0772845	0.118348	12	52300692	52317145	0.0240895	-4.19735	2.70052e-05	-0.00616061	0.00149179	3.63251e-05	411	422	0.160848	0.0115103	6947	2.17092e-108	0.728471	3.58552e-109	0.120164	0.151365
TMEM190	0.274137	-4.24331	2.20251e-05	-0.00276611	0.000662803	3.0016e-05	90	90	0.132401	0.00928352	3228	0	0.000133721	0	0.00881603	0.99105	19	55888204	55889612	0.381895	-4.1906	2.78217e-05	-0.00127607	0.000309479	3.73528e-05	748	804	0.165398	0.0115103	11263	0	0.000118937	0	0.00697725	0.992904
LY6G6C	0.00164016	3.1751	0.00149787	0.00324061	0.0010298	0.00165059	131	142	1	0.109954	6784	0.0267945	0.0076257	0.739468	0.210436	0.0156755	6	31668598	31765908	0.000545588	-4.18332	2.87289e-05	-0.0252665	0.00613808	3.84928e-05	329	345	0.170446	0.0115103	28101	0.0253746	0.0281397	0.31157	0.345486	0.28943
IL17RD	0.177878	-3.30046	0.000965267	-0.00536614	0.00164179	0.00108129	16	16	1	0.0975416	2830	1.44647e-305	0.605787	2.90498e-306	0.121389	0.272824	3	57124010	57204334	0.0847114	-4.15852	3.20312e-05	-0.00304866	0.000744891	4.26261e-05	225	231	0.188748	0.0115103	6109	0	0.440272	0	0.452812	0.106916
POMGNT2	0.0767152	2.61877	0.00882482	0.0155551	0.00597434	0.0092237	15	15	1	0.243641	2000	3.73288e-133	0.102187	3.23409e-132	0.885315	0.0124977	3	43120724	43147568	0.0505111	4.13656	3.52555e-05	0.00827561	0.00203239	4.66391e-05	283	294	0.206518	0.0115103	5055	0	0.0991168	0	0.887696	0.0131875
NT5C2	0.0179525	7.64769	2.04629e-14	0.0338026	0.00466572	4.32822e-13	35	35	1.90918e-09	6.24707e-10	2153	1.49907e-15	0.00036585	4.00129e-12	0.976497	0.0231368	10	104845940	104953056	0.0127651	4.12252	3.74747e-05	0.0133803	0.00329687	4.93895e-05	154	160	0.218697	0.0115103	4606	2.46761e-38	0.00035978	6.85565e-35	0.999561	7.89361e-05
MST1	0.431475	4.89217	9.97284e-07	0.00655615	0.00137034	1.71565e-06	39	40	0.00756771	0.000825416	1387	0	0.0236854	0	0.827755	0.14856	3	49721380	49726934	0.481148	4.05969	4.91381e-05	0.00232761	0.000582102	6.37124e-05	69	72	0.282118	0.0133976	2862	0	0.0236407	0	0.878123	0.0982359
HHIP	0.0164613	-4.03626	5.43099e-05	-0.028099	0.00706667	7.00038e-05	15	15	0.308787	0.0178304	1777	2.67834e-19	0.255891	1.68766e-19	0.160657	0.583451	4	145567173	145666423	0.0125606	-4.05236	5.07037e-05	-0.0242535	0.00607609	6.56204e-05	215	223	0.290567	0.0133976	5137	9.69152e-64	0.249826	7.02763e-64	0.180588	0.569586
BCHE	0.0833337	-3.63765	0.000275137	-0.00573503	0.00159563	0.000325379	94	101	1	0.0521812	3504	9.17434e-101	0.412847	8.16607e-101	0.367255	0.219898	3	165490692	165555260	0.0856067	-4.03206	5.52906e-05	-0.00326446	0.000821815	7.11932e-05	177	180	0.315244	0.0133976	7027	0	0.397955	0	0.393248	0.208797
AIF1	0.0269153	4.54082	5.60357e-06	0.0538073	0.0120786	8.39815e-06	16	16	0.0370442	0.00303033	7729	1.31067e-15	0.15706	5.88415e-15	0.704971	0.137969	6	31565139	31661095	0.0122071	4.02712	5.64646e-05	0.0297873	0.00750774	7.26156e-05	64	66	0.321542	0.0133976	23343	1.98066e-49	0.0398374	2.83488e-48	0.570112	0.390051
B3GNT8	0.298128	-3.27906	0.00104152	-0.00410049	0.00126257	0.00116329	29	30	1	0.100741	2269	0	0.607848	0	0.128135	0.264017	19	41931264	41934635	0.31412	-3.96613	7.30505e-05	-0.00252088	0.000644843	9.25651e-05	331	353	0.409878	0.0163951	5059	0	0.569492	0	0.18315	0.247358
DKK3	0.121704	2.97125	0.00296593	0.00923938	0.0031337	0.00319431	34	34	1	0.157175	3674	3.08027e-164	0.641982	1.48189e-164	0.308803	0.0492148	11	11984653	12031316	0.0752768	3.93645	8.26963e-05	0.00873529	0.00225083	0.00010406	636	652	0.460777	0.0177222	7637	0	0.102496	0	0.889647	0.00785738
TPST1	0.200654	3.06519	0.00217532	0.00533615	0.00175535	0.00236636	34	36	1	0.137106	2185	2.34748e-93	0.827437	2.20315e-94	0.0775614	0.0950012	7	65670186	65885530	0.0483742	3.78944	0.000150986	0.00569837	0.00152359	0.000183949	103	109	0.814525	0.0290902	7721	9.26759e-229	0.637113	4.21686e-229	0.28982	0.0730669
GPX1	0.0112805	3.65761	0.000254578	0.0185691	0.00513892	0.000302184	26	26	1	0.0503253	1212	1.1731e-15	0.130361	2.95143e-15	0.327436	0.542203	3	49394609	49396033	0.00098116	3.75415	0.000173927	0.0695892	0.0187763	0.00021037	65	68	0.931521	0.0321214	2868	0.000213613	0.0264992	0.00761977	0.945232	0.0204354
NMB	0.0281092	-2.98191	0.00286453	-0.0268461	0.00907332	0.00308847	14	15	1	0.153714	2021	1.30477e-37	0.481603	1.36086e-37	0.502288	0.0161089	15	85198360	85201794	0.0126427	-3.71464	0.000203492	-0.00628289	0.00171277	0.000244201	209	212	1	0.0355068	6574	4.22561e-55	0.221644	1.47038e-54	0.771246	0.00711007
OLA1	0.133633	-2.86294	0.00419736	-0.00549745	0.0019339	0.00447369	17	17	1	0.179362	2432	1.69408e-279	0.735727	3.30561e-280	0.14344	0.120834	2	174937175	175113426	0.0102125	-3.70991	0.000207333	-0.0108046	0.00294907	0.00024858	420	433	1	0.0355068	5554	9.81018e-57	0.667389	2.78539e-57	0.189348	0.143263
GAS1	0.0456865	2.1926	0.0283361	0.00352907	0.00161561	0.0289366	218	229	1	0.363175	2994	1.1754e-17	0.00165665	7.08147e-15	0.998087	0.000256172	9	89559279	89562104	0.0120576	3.69296	0.00022166	0.00851107	0.00233345	0.000264885	410	422	1	0.0366534	6594	2.07328e-20	0.00130927	1.57954e-17	0.997471	0.0012193
TXNDC15	0.0418976	-3.71715	0.000201483	-0.0206171	0.00561669	0.000241909	15	15	1	0.0447016	1767	6.79946e-81	0.172083	1.65096e-81	0.0409961	0.786921	5	134209493	134237215	0.0434212	-3.68258	0.000230884	-0.00886369	0.00243679	0.000275358	352	356	1	0.0369481	5021	0	0.168867	0	0.0551967	0.775937
SULT1A3	0.00978304	2.0363	0.04172	0.00512094	0.00252268	0.0423603	88	95	1	0.415639	968	4.2463e-07	0.676223	2.57763e-08	0.0407658	0.28301	16	30205754	30215631	0.0185173	3.63064	0.000282718	0.00788693	0.00219847	0.000333913	167	172	1	0.0410714	3305	5.29295e-67	0.847481	8.37631e-68	0.134099	0.0184198
CRLF1	0.0349724	-3.76802	0.00016455	-0.0066337	0.00178348	0.00019959	81	83	0.880393	0.039283	2511	1.2705e-57	0.0196761	1.2621e-57	0.0185841	0.96174	19	18683030	18718551	0.0255725	-3.60079	0.000317251	-0.0101431	0.00285021	0.000372679	438	450	1	0.0434269	6054	3.90758e-159	0.0152181	6.01817e-158	0.233627	0.751155
PLEKHA1	0.0223409	5.33372	9.62217e-08	0.00929292	0.0017892	2.05949e-07	245	261	0.00090844	0.000178352	3358	8.03811e-41	0.000171979	1.28747e-38	0.0265726	0.973255	10	124134212	124191867	0.0522055	3.5789	0.000345046	0.00887216	0.00250795	0.000403759	455	466	1	0.0458422	6782	2.0898e-268	0.000171863	3.42816e-266	0.0272202	0.972608
GSS	0.0877626	3.69903	0.000216429	0.0194598	0.00532669	0.000258937	15	15	1	0.0448478	1799	9.13758e-157	0.000924374	9.85355e-154	0.9968	0.00227573	20	33516236	33543620	0.0137016	3.49503	0.000474016	0.0151364	0.00437884	0.000546829	90	91	1	0.0550309	4049	6.28621e-93	0.000228994	2.74308e-89	0.999247	0.000523844
IL23R	0.0121457	-2.64895	0.00807424	-0.0225773	0.00857396	0.00845729	20	20	1	0.231773	2865	2.17278e-05	0.873905	1.80845e-06	0.0726836	0.0533878	1	67632083	67725662	0.00128767	-3.44698	0.000566893	-0.0366315	0.0107415	0.000648943	365	384	1	0.063856	6113	0.595891	0.21257	0.135442	0.0483081	0.00778847
KPNB1	0.00145457	-2.49604	0.0125588	-0.0233679	0.00941055	0.0130221	103	106	1	0.277017	2536	0.00349509	0.000420882	0.879375	0.105884	0.0108251	17	45726842	45762871	0.000838063	-3.42965	0.000604357	-0.0386878	0.0114004	0.000689959	193	199	1	0.0651171	5397	0.00103614	0.00287773	0.261787	0.727069	0.00722975
INA	0.00290466	-2.38119	0.0172569	-0.0205242	0.00865923	0.0177779	104	108	1	0.309295	2198	0.000355866	2.96579e-05	0.905458	0.0754423	0.018714	10	105036920	105050108	0.000561289	3.42915	0.000605465	0.0345711	0.0101888	0.000691171	187	193	1	0.0651171	4726	0.000309448	4.4669e-05	0.859837	0.124102	0.0157066
PLG	0.124712	-3.6038	0.000313601	-0.0179177	0.00503078	0.000368591	19	19	1	0.0536571	2899	2.43203e-108	0.837246	2.67069e-109	0.0918699	0.0708841	6	161123270	161174347	0.0347052	-3.40489	0.000661918	-0.00337892	0.00100277	0.000752806	401	414	1	0.0694463	7177	2.20239e-99	0.648753	1.04844e-99	0.308792	0.0424546
PLG	0.124712	-3.6038	0.000313601	-0.0179177	0.00503078	0.000368591	19	19	1	0.0536571	2899	0.782221	0.116318	0.0858983	0.0127705	0.00279175	6	161123270	161174347	0.0347052	-3.40489	0.000661918	-0.00337892	0.00100277	0.000752806	401	414	1	0.0694463	7177	2.20239e-99	0.648753	1.04844e-99	0.308792	0.0424546
PLG	0.124712	-3.6038	0.000313601	-0.0179177	0.00503078	0.000368591	19	19	1	0.0536571	2899	2.15402e-83	0.283285	2.36541e-84	0.0304222	0.686293	6	161123270	161174347	0.0347052	-3.40489	0.000661918	-0.00337892	0.00100277	0.000752806	401	414	1	0.0694463	7177	2.20239e-99	0.648753	1.04844e-99	0.308792	0.0424546
PI3	0.0472133	2.67534	0.00746529	0.0117633	0.00442377	0.00783459	16	16	1	0.230774	2638	8.56873e-64	0.805147	6.81131e-65	0.0638704	0.130983	20	43803517	43805185	0.0433878	3.37083	0.000749411	0.00613945	0.00184001	0.00084798	185	187	1	0.0722087	5780	4.59535e-236	0.811834	8.38246e-237	0.148048	0.0401182
PTH	0.0040084	4.48883	7.16144e-06	0.0246343	0.00559139	1.05418e-05	172	180	0.0464999	0.00351123	3430	4.03931e-07	5.64927e-08	0.856986	0.119832	0.0231815	11	13513602	13517728	0.000610539	3.34899	0.000811074	0.0385613	0.0116306	0.00091483	346	363	1	0.075016	6203	3.98585e-07	7.21833e-08	0.840702	0.152243	0.00705443
PTH	0.0040084	4.48883	7.16144e-06	0.0246343	0.00559139	1.05418e-05	172	180	0.0464999	0.00351123	3430	3.29389e-07	1.14001e-07	0.698837	0.241806	0.0593574	11	13513602	13517728	0.000610539	3.34899	0.000811074	0.0385613	0.0116306	0.00091483	346	363	1	0.075016	6203	3.98585e-07	7.21833e-08	0.840702	0.152243	0.00705443
COL6A1	0.495019	-2.50712	0.0121718	-0.00200476	0.000803816	0.0126293	140	146	1	0.277017	3036	0	0.843571	0	0.0363241	0.120105	21	47401651	47424964	0.660615	-3.28862	0.0010068	-0.000933763	0.000286694	0.00112598	347	356	1	0.087471	6834	0	0.559357	0	0.361003	0.0796393
MARCO	0.00303025	-2.21598	0.0266928	-0.0138625	0.00627996	0.027285	213	227	1	0.354641	3189	0.810386	0.114266	0.0629398	0.00887114	0.00353656	2	119699742	119752236	0.000533456	3.1886	0.00142962	0.0384111	0.0121556	0.00157803	325	333	1	0.108824	6118	0.580146	0.0707671	0.307655	0.0375244	0.00390782
LBP	0.268589	-2.21684	0.026634	-0.00829404	0.00375591	0.0272259	13	15	1	0.354641	2474	0	0.250379	0	0.731937	0.0176842	20	36974759	37005665	0.225382	-3.13582	0.00171373	-0.00260835	0.000839063	0.00187947	218	224	1	0.113637	5072	0	0.249182	0	0.733219	0.0175996
SELL	0.213509	3.71078	0.000206621	0.00303481	0.000828153	0.000247769	78	83	1	0.0447016	3474	3.42687e-259	0.907901	3.23164e-260	0.0856113	0.00648717	1	169659808	169680839	0.0877686	3.13309	0.00172974	0.00284392	0.000915624	0.00189642	255	261	1	0.113637	7383	0	0.661528	0	0.324716	0.0137559
H6PD	0.190912	2.37395	0.0175992	0.00453304	0.00191828	0.0181237	15	15	1	0.311411	2645	5.1182e-231	0.947083	2.46834e-232	0.0456674	0.00724968	1	9294834	9331396	0.165003	3.10039	0.00193264	0.00155783	0.000506746	0.00211077	379	391	1	0.118257	5123	0	0.896277	0	0.0918722	0.0118511
RSPO2	0.00457112	2.55721	0.0105517	0.0171081	0.0067269	0.010983	129	131	1	0.260018	2910	0.539707	0.0618005	0.352221	0.040326	0.00594599	8	108911544	109095913	0.00222523	3.09501	0.00196805	0.0289651	0.0094381	0.00214812	266	275	1	0.118257	6272	0.00135484	0.237573	0.00111029	0.194125	0.565837
RSPO2	0.00457112	2.55721	0.0105517	0.0171081	0.0067269	0.010983	129	131	1	0.260018	2910	0.0195644	0.2319	0.012768	0.150756	0.585011	8	108911544	109095913	0.00222523	3.09501	0.00196805	0.0289651	0.0094381	0.00214812	266	275	1	0.118257	6272	0.00135484	0.237573	0.00111029	0.194125	0.565837
GCKR	0.0207955	2.13581	0.0326947	0.0100345	0.00471484	0.033313	62	67	1	0.3814	1426	1.41048e-25	0.815467	1.2413e-26	0.0716527	0.112881	2	27719709	27746554	0.0035104	3.03984	0.00236701	0.0103287	0.0034255	0.00256772	222	234	1	0.129203	4172	4.49216e-19	0.317277	9.19827e-19	0.649632	0.0330912
FHIT	0.0119609	1.99875	0.045635	0.00593345	0.0029774	0.0462801	322	350	1	0.426628	4338	3.18973e-13	0.864648	4.49156e-14	0.12174	0.0136121	3	59735036	61237194	0.0114063	3.01077	0.00260588	0.0109854	0.00367785	0.00281805	825	864	1	0.135102	7682	4.48947e-14	0.791883	1.0935e-14	0.192864	0.0152523
ART4	0.426523	-2.42824	0.0151723	-0.00677586	0.00280399	0.0156702	15	15	1	0.293946	2429	0	0.92924	0	0.0533736	0.0173863	12	14978503	14996429	0.369998	-3.00861	0.00262446	-0.00210311	0.000704604	0.0028375	301	317	1	0.135102	5288	0	0.850934	0	0.136749	0.0123164
NTRK3	0.0787213	3.06576	0.00217119	0.00964518	0.00317226	0.00236202	94	98	1	0.137106	2414	1.75098e-68	0.89387	1.92876e-69	0.0984549	0.00767548	15	88418230	88799999	0.0327036	3.00118	0.00268934	0.00988957	0.00332135	0.00290538	513	528	1	0.135665	6359	2.88789e-66	0.593488	1.92115e-66	0.394803	0.0117081
ENTPD5	0.150507	-2.29359	0.0218143	-0.00966217	0.0042305	0.0223755	15	17	1	0.331801	2853	1.70794e-299	0.907851	1.05109e-300	0.0558338	0.0363151	14	74424713	74486102	0.0823569	-3.00062	0.00269433	-0.00341937	0.00114859	0.0029106	223	229	1	0.135665	5737	0	0.319546	0	0.664956	0.0154981
SIRPB1	0.447737	2.80474	0.00503575	0.00137517	0.000493639	0.00533978	114	115	1	0.19614	3116	0	0.80925	0	0.0678201	0.12293	20	1544167	1600707	0.617245	2.98081	0.00287491	0.00097639	0.000330116	0.0030993	738	759	1	0.139885	7508	0	0.721409	0	0.169005	0.109586
IL18R1	0.310659	-2.35566	0.0184897	-0.00624485	0.00266296	0.0190229	15	15	1	0.315893	2838	0	0.762443	0	0.0879153	0.149642	2	102927989	103015218	0.155967	-2.98	0.00288252	-0.00273821	0.000926034	0.00310726	262	277	1	0.139885	5138	0	0.725689	0	0.133111	0.141199
EFNA3	0.00777804	-2.18277	0.0290527	-0.0133427	0.00613557	0.0296565	43	44	1	0.364809	1640	0.00189235	0.950496	8.38396e-05	0.0421058	0.0054224	1	155036224	155060014	0.00273467	-2.97538	0.00292625	-0.0201822	0.00683582	0.0031529	228	233	1	0.139885	3676	1.01078e-05	0.834413	7.77686e-07	0.0640976	0.101479
ASAH2	0.348365	2.29926	0.0214902	0.00608215	0.00265651	0.0220489	16	19	1	0.330003	2309	6.49903e-237	0.822924	1.32157e-237	0.167331	0.00974453	10	51942538	52008370	0.250803	2.97476	0.00293219	0.00275194	0.000932287	0.00315911	149	164	1	0.139885	6039	0	0.745705	0	0.246094	0.00820174
PROK2	0.159037	-2.72035	0.00652135	-0.0062391	0.00230804	0.00686748	15	15	1	0.220268	2969	0	0.901544	0	0.0768333	0.0216231	3	71820807	71834357	0.158044	-2.96468	0.00302993	-0.00240674	0.000818065	0.00326108	506	530	1	0.142971	5543	0	0.807204	0	0.175902	0.0168941
GALNT3	0.0069256	-3.58637	0.000335309	-0.0197981	0.00558509	0.000392883	95	102	1	0.0536571	2296	1.69107e-07	0.000233785	0.000217233	0.299618	0.699931	2	166604101	166651192	0.00116017	-2.95438	0.00313295	-0.0180323	0.00615027	0.00336846	238	246	1	0.144303	5954	0.00032827	0.000122437	0.450855	0.167778	0.380917
FAM210A	0.0020839	-1.97762	0.0479721	-0.013064	0.00662504	0.048619	235	243	1	0.429745	3022	0.832183	0.108396	0.0504828	0.00657325	0.00236554	18	13663346	13726662	0.000864759	2.95411	0.00313571	0.0067737	0.00231052	0.00337134	387	401	1	0.144303	7437	0.737269	0.124971	0.115362	0.0195516	0.00284621
CA11	0.00680764	1.99746	0.0457747	0.0211969	0.0106434	0.04642	32	34	1	0.426628	2618	0.000319387	0.881313	1.14958e-05	0.0316346	0.0867214	19	49141199	49149569	0.00801945	2.94952	0.00318264	0.0274993	0.00939439	0.00342023	16	16	1	0.144303	7569	9.81115e-59	0.787041	1.60429e-59	0.12861	0.0843487
FERMT3	0.00896361	2.04382	0.0409713	0.00971172	0.00476673	0.0416103	115	121	1	0.413406	1714	9.76336e-12	0.924794	2.90861e-13	0.0275029	0.0477032	11	63974150	63991354	0.000786599	2.93037	0.00338562	0.0385022	0.0132377	0.00363151	239	255	1	0.150284	4256	0.524108	0.38724	0.0437741	0.0323302	0.0125477
DPT	0.127488	-2.49451	0.0126131	-0.0040311	0.00162436	0.0130772	183	189	1	0.277017	3378	5.42455e-152	0.682519	5.08669e-153	0.0637471	0.253734	1	168664697	168698502	0.10689	-2.91212	0.00358984	-0.00235147	0.000813458	0.00384378	408	429	1	0.152577	6836	0	0.524919	0	0.279937	0.195144
TXNDC12	0.05016	-2.36048	0.0182512	-0.0131749	0.00560674	0.0187822	15	15	1	0.31522	1438	8.58252e-84	0.703999	3.20926e-84	0.263213	0.0327884	1	52485803	52521843	0.00378296	-2.91064	0.00360686	-0.0207133	0.00716905	0.00386146	127	131	1	0.152577	4161	4.86203e-22	0.594367	3.09891e-22	0.378805	0.0268285
CSDE1	0.00370403	2.39596	0.016577	0.0225834	0.00946993	0.0170909	109	117	1	0.307069	2563	0.102658	0.029354	0.661532	0.189142	0.0173145	1	115259534	115301297	0.000477009	2.90624	0.00365806	0.0343225	0.0118971	0.00391463	327	337	1	0.152577	6015	0.089037	0.0117896	0.782467	0.103595	0.0131111
PRSS1	0.0096754	-2.22057	0.0263803	-0.00851993	0.00385179	0.0269708	102	109	1	0.354641	2132	4.28534e-09	0.914569	3.21265e-10	0.0685468	0.0168847	7	142457319	142493589	0.00301993	-2.90231	0.00370426	-0.0172999	0.00600455	0.00396259	304	326	1	0.152577	5655	8.26823e-09	0.759434	1.17202e-09	0.107516	0.13305
COL10A1	0.0555332	2.95443	0.00313244	0.00321204	0.00109551	0.00336793	113	119	1	0.157499	2583	1.2222e-79	0.912738	7.77831e-81	0.0580594	0.0292022	6	116440086	116479910	0.029612	2.8987	0.00374708	0.00427206	0.00148459	0.00400704	161	167	1	0.152958	5992	1.18337e-173	0.854156	1.64702e-174	0.118855	0.0269881
ACE	0.244892	3.04796	0.00230398	0.00197334	0.000652743	0.00250157	79	85	1	0.14024	1658	0	8.58878e-05	0	0.999912	2.52121e-06	17	61554422	61599209	0.173077	2.86603	0.0041566	0.00140844	0.000494936	0.0044315	226	234	1	0.164019	4236	0	8.25708e-05	0	0.999915	2.36329e-06
DSG2	0.0590639	-2.48248	0.0130471	-0.00368617	0.00149247	0.0135174	102	105	1	0.277017	2861	4.90062e-93	0.740792	8.42684e-94	0.127251	0.131957	18	29078006	29128971	0.0237173	-2.84549	0.00443433	-0.00535483	0.0018951	0.00471884	339	348	1	0.167315	5994	6.75085e-113	0.807586	1.57457e-113	0.188357	0.00405678
CTBP1	0.00421357	2.72174	0.00649395	0.0129527	0.00478918	0.00683937	165	169	1	0.220268	3241	1.29486e-05	2.7451e-06	0.754924	0.159959	0.0851008	4	1205236	1243741	0.000609042	2.839	0.00452552	0.0261803	0.00928616	0.0048131	339	348	1	0.167315	7193	2.34721e-08	1.30424e-08	0.639033	0.355075	0.00589243
CPXM1	0.294323	-3.42921	0.000605348	-0.0111963	0.00329972	0.000691043	14	15	1	0.0768117	2913	0	0.821147	0	0.115829	0.0630243	20	2774715	2781283	0.130319	-2.83441	0.00459102	-0.00324718	0.00115361	0.00488078	425	434	1	0.167315	6788	3.24032e-279	0.321501	6.27363e-280	0.0616294	0.616869
DDT	0.0203044	-2.46925	0.0135396	-0.0100572	0.00409358	0.0140167	182	192	1	0.279689	2836	8.22271e-33	0.922272	3.9004e-34	0.0437136	0.0340139	22	24313554	24322660	0.00807023	-2.83053	0.00464703	-0.0108288	0.00385228	0.00493864	428	441	1	0.167315	7725	3.42078e-46	0.806379	7.70497e-47	0.181617	0.0120043
PDCL2	0.000510658	2.48734	0.0128704	0.00790852	0.00319586	0.0133382	154	159	1	0.277017	3342	0.799786	0.122106	0.0645747	0.00985515	0.00367864	4	56422692	56458379	0.000982744	-2.8013	0.00508966	-0.024909	0.00895224	0.00539536	383	394	1	0.175519	6988	0.662867	0.220954	0.0849772	0.0283227	0.00287881
SMPD1	0.13669	2.06421	0.0389981	0.00238345	0.00115839	0.0396335	128	132	1	0.407708	3348	9.79403e-227	0.941927	5.43421e-228	0.052257	0.00581562	11	6411655	6416228	0.0953158	2.80012	0.00510833	0.00347004	0.00124764	0.00541461	510	522	1	0.175519	8805	0	0.81904	0	0.175903	0.00505689
DNAJC30	0.0561912	2.84352	0.00446186	0.0150069	0.00531462	0.00474731	16	16	1	0.183534	1501	4.74225e-112	0.625693	2.15582e-112	0.284349	0.0899581	7	73095299	73148410	0.0125972	2.78377	0.00537304	0.0390328	0.0141153	0.00568733	12	15	1	0.179882	3845	4.5645e-83	0.575194	2.68318e-83	0.338033	0.0867722
MAPK3	0.191473	-2.86458	0.00417569	-0.00662695	0.00232993	0.00445126	31	32	1	0.179362	1022	0	0.842916	0	0.0520979	0.104986	16	30125426	30134827	0.0287136	-2.77273	0.0055588	-0.00361187	0.00131127	0.00587856	177	181	1	0.182534	3530	4.26944e-181	0.813213	6.48156e-182	0.123393	0.063394
COMP	0.0324624	3.0882	0.00201376	0.0101226	0.00330554	0.0021963	30	31	1	0.135527	2384	1.19074e-32	0.0263234	1.36828e-32	0.0293038	0.944373	19	18893583	18902123	0.0239776	2.77024	0.00560144	0.00520498	0.00189131	0.00592243	338	347	1	0.182534	5757	1.20174e-127	0.0190882	1.86752e-126	0.295949	0.684962
MGP	0.087343	3.29114	0.000997811	0.00298786	0.000916677	0.00111631	140	150	1	0.0986456	2427	3.28501e-144	0.912867	2.51186e-145	0.0697843	0.0173489	12	15034115	15038860	0.0318594	2.76947	0.0056147	0.0040381	0.00146771	0.00593608	292	305	1	0.182534	5149	9.04086e-187	0.848068	1.40769e-187	0.132026	0.0199054
PLAU	0.0767304	-2.47349	0.0133799	-0.00469636	0.00190831	0.0138548	59	61	1	0.277738	1431	5.91425e-106	0.768561	1.75794e-106	0.228443	0.00299634	10	75668935	75677255	0.0591052	-2.75355	0.00589523	-0.00595863	0.00217809	0.00622456	98	101	1	0.1842	3672	4.19899e-208	0.591055	2.76823e-208	0.38964	0.0193046
SLMAP	0.00327547	-2.32872	0.0198738	-0.0113534	0.00489678	0.0204194	87	92	1	0.32041	2471	0.84901	0.090216	0.0527067	0.00559816	0.00246913	3	57741177	57914895	0.00074443	2.67226	0.00753428	0.014582	0.00549	0.00790518	269	279	1	0.208358	6080	0.00812998	0.808938	0.00177509	0.176618	0.00453886
ARFGAP2	0.00616602	-2.81914	0.00481529	-0.0263914	0.00942595	0.00511236	45	48	1	0.192491	1503	0.000194751	0.191269	0.000236819	0.232009	0.57629	11	47185848	47198676	0.000384832	-2.66451	0.00770999	-0.0465558	0.0175782	0.00808492	91	91	1	0.208831	3508	0.369773	0.0433857	0.514134	0.0603113	0.0123961
GHR	0.0966828	-3.24151	0.00118897	-0.00468313	0.00145833	0.00132133	53	56	1	0.104099	2230	1.726e-89	0.731349	1.72389e-90	0.0728496	0.195802	5	42423879	42721979	0.0301257	-2.66379	0.00772652	-0.00751756	0.00283918	0.00810182	139	147	1	0.208831	5635	1.54677e-96	0.723691	4.11795e-97	0.192584	0.0837244
ARF6	0.00168278	-1.97277	0.0485222	-0.0137778	0.00700404	0.0491694	144	152	1	0.433612	2250	0.410109	0.0538244	0.460316	0.0603984	0.0153528	14	50359810	50361490	0.000566892	-2.65881	0.00784183	-0.0307452	0.0116331	0.00821974	258	264	1	0.208831	5314	0.360882	0.0587536	0.471729	0.0767684	0.0318672
EMID1	0.00278994	-2.70233	0.00688544	-0.0241358	0.00898723	0.0072408	129	134	1	0.221744	2432	0.829084	0.0739405	0.0869224	0.00774973	0.00230356	22	29601840	29655586	0.000697613	2.64849	0.00808531	0.0402693	0.0152953	0.0084686	165	171	1	0.208858	4768	0.65925	0.190891	0.11184	0.0323787	0.00563947
COX7A1	0.00285127	2.59631	0.00942302	0.0179226	0.00694239	0.00983371	143	149	1	0.248176	2310	0.119028	0.0145231	0.763195	0.0931107	0.0101437	19	36641824	36643771	0.000306992	2.62653	0.00862596	0.0312437	0.011965	0.00902076	302	306	1	0.218273	6505	0.0576702	0.00715716	0.821991	0.102002	0.0111793
ABO	0.22497	2.28804	0.022135	0.00530515	0.00232838	0.0226985	13	15	1	0.335442	3129	0	0.852718	0	0.131543	0.0157392	9	136125788	136150736	0.498872	2.60703	0.00913321	0.000811317	0.000312992	0.00953825	580	595	1	0.221067	7951	0	0.653638	0	0.196736	0.149626
TAX1BP1	0.00306921	3.90631	9.37151e-05	0.0232971	0.00604789	0.000117112	158	166	0.516581	0.028172	2709	0.0484152	0.0112338	0.745803	0.173028	0.0215204	7	27778950	27884183	0.000578704	2.59897	0.00935038	0.0298451	0.0115489	0.00975967	363	372	1	0.222762	5983	0.0493408	0.00507008	0.852281	0.0875714	0.00573721
TMEFF1	0.0189406	-3.08458	0.0020384	-0.0614431	0.0200873	0.00222226	14	15	1	0.135527	2409	1.08247e-15	0.350611	9.32607e-17	0.0295874	0.619801	9	103204560	103339918	0.00281233	-2.58224	0.0098162	-0.0244336	0.00951535	0.0102343	234	242	1	0.229828	4905	1.79131e-06	0.835909	3.42172e-07	0.15967	0.00441893
CADM1	0.0434607	-2.34164	0.0191991	-0.00875856	0.00375698	0.0197389	76	79	1	0.317076	2348	2.42859e-48	0.960034	8.59414e-50	0.033967	0.00599862	11	115039938	115375675	0.0141711	-2.58077	0.00985796	-0.00714584	0.00278441	0.0102768	457	472	1	0.229828	5514	2.93057e-62	0.919238	2.37219e-63	0.0744027	0.00635912
ADAM22	0.146874	-2.35761	0.0183928	-0.00374296	0.00159478	0.0189251	46	49	1	0.315893	1801	2.39969e-168	0.940702	1.38159e-169	0.0541543	0.00514366	7	87563458	87832204	0.0749976	-2.54516	0.0109227	-0.00588709	0.00232561	0.0113603	239	249	1	0.243013	5261	2.52452e-249	0.858945	4.01696e-250	0.136669	0.004386
CD33	0.308539	3.60116	0.000316804	0.00407789	0.00114577	0.000372179	127	131	1	0.0536571	3435	0	0.899485	0	0.0964632	0.00405184	19	51728320	51747115	0.357214	2.54259	0.0110033	0.00159586	0.000631052	0.0114423	715	733	1	0.243589	8128	0	0.845154	0	0.151004	0.00384185
PGP	0.0503869	2.23826	0.0252041	0.0103443	0.00463998	0.0257879	15	15	1	0.348943	2113	3.71584e-80	0.908719	1.35528e-81	0.0330855	0.0581959	16	2261998	2264808	0.028155	2.52619	0.0115307	0.0053067	0.00211188	0.0119783	433	448	1	0.249782	6853	5.5811e-101	0.550778	4.19495e-101	0.413949	0.0352728
C1orf198	0.00383431	2.01794	0.043598	0.00918742	0.00456676	0.0442409	224	237	1	0.421018	3441	0.700803	0.159539	0.10275	0.0233776	0.0135307	1	230972865	231005335	0.00464966	2.51839	0.0117892	0.0144401	0.00576424	0.0122409	443	453	1	0.249782	6646	3.44948e-28	0.250509	8.66769e-29	0.0622594	0.687232
SVEP1	0.108616	1.99618	0.0459146	0.00176094	0.000884769	0.0465599	252	265	1	0.426628	3418	1.25478e-92	0.151164	7.03478e-92	0.84748	0.00135596	9	113127531	113342160	0.121585	2.49658	0.0125396	0.00272399	0.00109675	0.0130026	342	351	1	0.260523	7491	7.16091e-259	0.130018	4.78511e-258	0.868815	0.00116628
SVEP1	0.108616	1.99618	0.0459146	0.00176094	0.000884769	0.0465599	252	265	1	0.426628	3418	6.77627e-107	0.151164	3.79904e-106	0.84748	0.00135596	9	113127531	113342160	0.121585	2.49658	0.0125396	0.00272399	0.00109675	0.0130026	342	351	1	0.260523	7491	7.16091e-259	0.130018	4.78511e-258	0.868815	0.00116628
HAPLN4	0.014391	-3.61405	0.000301452	-0.0210783	0.00590184	0.000354966	16	17	1	0.0536571	2069	2.19421e-30	0.0503485	3.09212e-29	0.709278	0.240373	19	19366450	19373605	0.00256265	-2.48264	0.0130413	-0.0187109	0.00757527	0.0135116	289	298	1	0.269121	5846	5.54765e-21	0.0503164	8.62992e-20	0.782553	0.16713
PDLIM4	0.0271436	-2.55506	0.0106168	-0.0114736	0.00451516	0.0110493	15	15	1	0.260018	1837	5.882e-50	0.785475	6.79735e-51	0.0906471	0.123878	5	131593364	131609147	0.0050482	-2.47817	0.0132058	-0.0415161	0.0168381	0.0136784	16	16	1	0.269121	3834	3.91655e-60	0.761658	6.37316e-61	0.123826	0.114516
SEMA3B	0.000237489	-2.13738	0.032567	-0.0200714	0.00942393	0.0331849	45	47	1	0.381142	1318	0.026012	0.000917955	0.896488	0.0315918	0.0449901	3	50304990	50314978	0.000654652	2.47416	0.0133551	0.0370895	0.0150669	0.0138297	63	65	1	0.269121	3372	0.0242233	0.00193786	0.89229	0.0713728	0.0101761
OGN	0.147062	2.12367	0.0336977	0.00560071	0.00264646	0.0343194	14	15	1	0.389013	2782	4.05694e-273	0.83279	5.0917e-274	0.104458	0.062752	9	95146249	95166978	0.0728555	2.4636	0.0137549	0.00351185	0.00143266	0.0142349	248	253	1	0.269636	6915	0	0.765965	0	0.173311	0.0607234
DEFB135	0.00120127	2.18289	0.0290436	0.0176483	0.00811502	0.0296474	140	143	1	0.364809	2397	0.860294	0.103246	0.0309014	0.00370669	0.00185195	8	11839830	11842099	0.000677164	-2.45226	0.0141962	-0.0209739	0.00859538	0.014682	407	420	1	0.273159	10004	0.26426	0.117704	0.421839	0.187884	0.00831347
NFU1	0.0055061	3.81705	0.000135059	0.0361631	0.00960104	0.000165501	16	16	0.730025	0.035831	2060	2.9795e-15	4.34611e-10	6.85388e-06	0.999755	0.000238642	2	69622882	69664760	0.0014421	2.43543	0.0148741	0.0133768	0.00551945	0.0153684	273	286	1	0.278899	5308	7.32207e-12	3.94719e-10	0.0168471	0.90812	0.0750325
FOXO3	0.00407206	-3.06421	0.00218244	-0.0150564	0.00495442	0.00237385	127	131	1	0.137106	2068	0.00842063	0.00444354	0.127843	0.0666698	0.792623	6	108881038	109005977	0.00166152	-2.42239	0.0154188	-0.0206633	0.00857129	0.0159196	271	283	1	0.279973	5353	1.11168e-06	0.0153488	2.16541e-05	0.29829	0.686338
ASPN	0.119784	-2.26058	0.0237852	-0.00410528	0.00182344	0.0243602	68	73	1	0.346972	2700	1.09312e-199	0.82707	1.36123e-200	0.102923	0.0700068	9	95218487	95244788	0.072816	-2.42201	0.0154348	-0.00164231	0.00068135	0.0159359	228	234	1	0.279973	6848	0	0.748361	0	0.188503	0.0631364
HEXB	0.149289	2.06413	0.0390055	0.00281164	0.00136655	0.0396409	123	131	1	0.407708	2758	4.95023e-129	0.953443	1.36966e-130	0.0263602	0.0201964	5	73935848	74018472	0.0533083	2.42198	0.0154363	0.00412478	0.00171128	0.0159374	304	312	1	0.279973	6114	1.28728e-189	0.892917	1.27357e-190	0.0883223	0.0187604
MYL6B	0.00083432	-2.33774	0.0194008	-0.0103142	0.00443158	0.0199423	127	132	1	0.318635	1315	0.877919	0.0448208	0.0705845	0.00360051	0.00307543	12	56546040	56553431	0.000504567	2.42139	0.0154613	0.0351546	0.0145884	0.0159627	224	231	1	0.279973	4508	0.648748	0.101202	0.212205	0.0330984	0.00474622
IGFBP3	0.0334425	3.40511	0.000661379	0.0146915	0.00435976	0.000752218	16	16	1	0.0814276	3340	1.33997e-63	7.64466e-13	1.75282e-51	1	2.7608e-14	7	45951949	45961473	0.0484449	2.4148	0.0157438	0.002952	0.00122832	0.0162484	339	357	1	0.279973	7383	2.85593e-237	7.64466e-13	3.73585e-225	1	1.93686e-14
PIEZO1	0.00313196	2.77931	0.00544744	0.0131369	0.00475816	0.00576394	281	292	1	0.199663	3875	0.112388	0.0239699	0.695346	0.148283	0.0200137	16	88781751	88851619	0.00101032	2.41478	0.0157449	0.018887	0.0078589	0.0162495	510	523	1	0.279973	9058	0.0801266	0.0161159	0.743805	0.149591	0.0103617
LRIG1	0.234957	3.25163	0.00114745	0.006664	0.00206884	0.00127689	15	15	1	0.104099	3100	0	0.510054	0	0.0310906	0.458855	3	66429221	66551687	0.210056	2.40594	0.0161309	0.00205397	0.00085776	0.0166399	423	434	1	0.283345	7279	0	0.478115	0	0.0917618	0.430123
METAP1	0.00645562	2.59249	0.00952848	0.017857	0.00692702	0.00994119	18	18	1	0.248176	3272	1.12242e-07	0.811301	1.95943e-08	0.141583	0.0471166	4	99916771	99983964	0.00170143	2.39575	0.0165865	0.0196288	0.00823168	0.0171005	250	259	1	0.284809	7017	8.19206e-10	0.734131	2.5198e-10	0.225771	0.0400979
SLIT3	0.00280939	2.49385	0.0126365	0.013072	0.00526882	0.0131009	307	323	1	0.277017	3167	0.720953	0.128863	0.122094	0.0218168	0.00627316	5	168088745	168728133	0.00139641	2.39231	0.0167429	0.0197148	0.00827951	0.0172586	651	668	1	0.285152	6456	0.627311	0.126751	0.200989	0.0406064	0.00434295
KLK13	0.0823921	2.73087	0.00631667	0.00674957	0.00248739	0.00665744	333	345	1	0.216742	3155	6.89986e-113	0.857772	7.2256e-114	0.0897743	0.0524537	19	51559463	51568371	0.106718	2.37221	0.017682	0.00289604	0.00122642	0.0182074	704	723	1	0.289327	8046	0	0.792157	0	0.148795	0.0590476
FGF1	0.00122627	2.7016	0.00690072	0.012584	0.00468706	0.00725645	212	221	1	0.221744	2741	0.836668	0.10651	0.0482342	0.0061379	0.00244996	5	141971743	142077617	0.000894065	2.36638	0.0179628	0.0220569	0.00936344	0.018491	512	525	1	0.289327	6023	0.742641	0.13834	0.0980002	0.0182528	0.00276676
FLRT2	0.139161	2.24839	0.0245514	0.00148433	0.000662829	0.0251312	143	150	1	0.34846	3087	3.19595e-204	0.692871	1.3605e-204	0.294939	0.0121898	14	85996488	86095034	0.0475502	2.36564	0.0179988	0.00237211	0.0010073	0.0185273	349	354	1	0.289327	6738	3.98759e-193	0.624604	2.32637e-193	0.364384	0.0110122
TPSAB1	0.175273	-1.98603	0.0470303	-0.00266483	0.00134571	0.0476766	36	38	1	0.429189	2547	2.06826e-95	0.624614	1.22051e-95	0.368586	0.00680022	16	1290697	1292555	0.360774	-2.35151	0.0186973	-0.000971437	0.000414968	0.0192324	592	618	1	0.29265	8665	0	0.510916	0	0.473575	0.0155085
EPHA2	0.077581	-2.44663	0.0144198	-0.00734922	0.00301866	0.0149085	49	50	1	0.288703	2454	8.6627e-109	0.901528	8.5148e-110	0.0886037	0.00986859	1	16450832	16482582	0.029916	-2.33787	0.0193939	-0.00446705	0.0019192	0.0199353	329	342	1	0.299233	8624	3.32687e-54	0.782366	8.86439e-55	0.208451	0.00918288
SIT1	0.00278912	2.96056	0.00307079	0.0231609	0.00788329	0.00330367	140	148	1	0.157499	2120	0.747361	0.0744517	0.154279	0.0153606	0.00854803	9	35649292	35650937	0.000342438	2.33093	0.019757	0.0268803	0.0115827	0.0203016	239	248	1	0.303701	4716	0.692356	0.087448	0.191723	0.0242114	0.00426162
DDAH1	0.00993011	2.56702	0.0102576	0.0102327	0.00400831	0.0106837	162	172	1	0.257713	2912	3.21985e-09	0.134149	2.25893e-09	0.0933418	0.772509	1	85784164	86043933	0.0015622	2.32576	0.0200311	0.0196756	0.00849685	0.0205781	344	358	1	0.304993	6769	0.0107432	0.12232	0.00985595	0.111472	0.745609
RPN1	0.00215992	2.17941	0.0293009	0.0177288	0.00816495	0.0299058	119	121	1	0.365797	2375	1.95428e-136	0.947097	1.02402e-137	0.0496236	0.00327942	3	128338817	128399918	0.000212679	-2.31206	0.0207744	-0.0301423	0.0130932	0.0213274	254	264	1	0.304993	5154	0.813031	0.0747044	0.10092	0.0092708	0.00207453
RPN1	0.00215992	2.17941	0.0293009	0.0177288	0.00816495	0.0299058	119	121	1	0.365797	2375	0.771852	0.170285	0.0404442	0.00891426	0.00850459	3	128338817	128399918	0.000212679	-2.31206	0.0207744	-0.0301423	0.0130932	0.0213274	254	264	1	0.304993	5154	0.813031	0.0747044	0.10092	0.0092708	0.00207453
LRP11	0.517956	-2.60473	0.00919456	-0.00120085	0.000463669	0.00960082	80	84	1	0.244827	2822	0	0.822533	0	0.146998	0.0304693	6	150139934	150186199	0.324309	-2.30824	0.0209856	-0.000749432	0.00032607	0.0215404	421	430	1	0.304993	6949	0	0.766396	0	0.22733	0.00627436
LRP11	0.517956	-2.60473	0.00919456	-0.00120085	0.000463669	0.00960082	80	84	1	0.244827	2822	0	0.842051	0	0.15051	0.00743919	6	150139934	150186199	0.324309	-2.30824	0.0209856	-0.000749432	0.00032607	0.0215404	421	430	1	0.304993	6949	0	0.766396	0	0.22733	0.00627436
PPIA	0.0252851	-2.78389	0.00537115	-0.0286398	0.0103565	0.00568539	15	15	1	0.19853	2775	9.5273e-28	0.794521	1.58194e-28	0.131851	0.0736282	7	44836279	44864163	0.000708567	-2.30539	0.0211447	-0.0227503	0.00991052	0.0217007	327	339	1	0.305013	6016	0.0989221	0.621629	0.031788	0.199709	0.0479519
THBS3	0.0105456	1.99309	0.0462516	0.0103736	0.00522015	0.0468972	145	155	1	0.427505	1509	1.45873e-05	0.935766	6.32843e-07	0.0405728	0.0236461	1	155165379	155178842	0.011729	2.29937	0.0214838	0.0118939	0.00519468	0.0220425	237	241	1	0.305013	3769	1.9578e-25	0.908024	1.56746e-26	0.0726795	0.0192968
GP5	0.0280393	-2.04986	0.0403784	-0.00659893	0.00322945	0.0410165	340	351	1	0.411115	3772	1.77464e-38	0.904638	1.60671e-39	0.08189	0.0134716	3	194115550	194119995	0.0081736	-2.28101	0.0225479	-0.0124228	0.0054689	0.0231144	650	661	1	0.310865	8307	2.86186e-28	0.845367	4.87967e-29	0.14413	0.0105027
PPID	0.280026	-2.88552	0.00390763	-0.00394203	0.00137605	0.00417357	16	16	1	0.173765	2165	0	0.0520361	0	0.941494	0.00646946	4	159630286	159644548	0.0274946	-2.27241	0.0230616	-0.00381806	0.00168712	0.0236317	205	215	1	0.311432	5427	4.21615e-179	0.0496013	8.02451e-178	0.944045	0.00635372
SUN5	0.00240977	2.00301	0.0451758	0.0140252	0.007023	0.0458205	157	171	1	0.426628	2309	0.884906	0.077565	0.0332757	0.00291539	0.00133839	20	31571579	31592239	0.000609195	-2.2703	0.0231893	-0.0183784	0.0081285	0.0237602	221	233	1	0.312055	4253	0.846762	0.0835327	0.0621077	0.00612542	0.00147269
SNUPN	0.0629749	-2.59073	0.00957724	-0.0142458	0.0055299	0.00999087	18	18	1	0.248176	1607	1.75331e-74	0.932545	1.08166e-75	0.0575209	0.00993422	15	75890424	75918810	0.00721997	-2.26527	0.0234964	-0.0116805	0.00517747	0.0240694	165	175	1	0.312055	4258	1.77607e-38	0.770636	4.01677e-39	0.174233	0.0551318
TTL	0.00124724	2.26898	0.0232694	0.0126779	0.00561048	0.0238409	113	117	1	0.346047	2177	0.831588	0.0837172	0.0652195	0.00655281	0.0129222	2	113239731	113299316	0.00345425	2.26515	0.0235032	0.00967502	0.00428875	0.0240763	266	278	1	0.312055	6328	8.67268e-08	0.797448	1.43006e-08	0.131422	0.0711298
FAP	0.033084	2.06459	0.0389619	0.014271	0.00693464	0.0395973	15	15	1	0.407708	1744	4.16345e-40	0.656072	1.60999e-40	0.25361	0.0903182	2	163027194	163101661	0.0288706	2.234	0.0254831	0.0163421	0.00734414	0.0260685	15	15	1	0.322006	4389	1.94121e-111	0.589036	9.17932e-112	0.278403	0.132561
DLL1	0.0308991	-2.13017	0.0331574	-0.00802112	0.0037787	0.0337772	64	70	1	0.384883	2539	4.72357e-20	0.946422	2.30097e-21	0.046095	0.0074827	6	170591294	170599561	0.00962341	-2.22188	0.0262916	-0.0092047	0.00415894	0.0268815	242	256	1	0.327367	5326	7.48636e-26	0.906122	7.17579e-27	0.0868461	0.00703197
UBE2F	0.00861651	-2.6533	0.00797096	-0.0247316	0.00937687	0.00835173	16	16	1	0.231773	3567	1.18969e-06	0.891017	8.42613e-08	0.0630617	0.0459196	2	238875469	238951236	0.00398532	-2.21602	0.0266904	-0.0148702	0.00673637	0.0272825	498	505	1	0.330073	7513	4.22984e-11	0.834383	6.86393e-12	0.135368	0.0302485
CTSV	0.0438741	2.62945	0.00855232	0.00692272	0.0026482	0.00894558	43	46	1	0.240586	1694	2.34633e-29	0.908102	1.0999e-30	0.04252	0.0493777	9	99794940	99801925	0.02518	2.20961	0.0271321	0.0032873	0.00149346	0.0277266	235	241	1	0.333623	4674	6.95293e-84	0.840643	1.24952e-84	0.151065	0.00829132
CCL15	0.318378	2.0052	0.0449417	0.00665589	0.00332927	0.0455862	14	16	1	0.426628	1690	0	0.966314	0	0.0259307	0.00775515	17	34323476	34329084	0.14549	2.20135	0.0277111	0.0017781	0.000810813	0.0283085	344	386	1	0.336059	5727	0	0.881343	0	0.11113	0.00752684
CLSTN2	0.0943927	2.08268	0.0372803	0.00414015	0.00199448	0.0379119	103	104	1	0.403795	2827	1.95128e-57	0.939038	6.45218e-59	0.0310207	0.0299416	3	139654027	140296239	0.0842553	2.19439	0.0282074	0.00210464	0.000962731	0.0288072	410	429	1	0.339921	5786	5.38297e-153	0.917165	4.4682e-154	0.0761237	0.00671093
SMARCC1	0.00222497	-2.56555	0.0103013	-0.0188302	0.00738026	0.0107282	40	43	1	0.257713	1082	0.82566	0.0931084	0.0607484	0.00683686	0.0136467	3	47626762	47823596	0.000133342	2.17916	0.0293195	0.0247467	0.0113983	0.0299245	112	120	1	0.340766	3355	0.365405	0.186528	0.292473	0.149292	0.00630119
STMN3	0.00426258	3.31924	0.000902637	0.0178703	0.00543722	0.00101379	233	246	1	0.0933982	3376	0.00101027	0.000160309	0.835732	0.132582	0.0305155	20	62271061	62284780	0.00141354	2.17464	0.0296569	0.0182506	0.0084235	0.0302633	493	503	1	0.340766	6792	0.000836064	0.000197878	0.800425	0.189434	0.00910701
SELP	0.121873	2.29834	0.0215427	0.00542251	0.00236934	0.0221018	15	15	1	0.330003	3464	1.79057e-129	0.888687	1.65049e-130	0.0818869	0.0294265	1	169558087	169599431	0.0470309	2.17413	0.0296952	0.00878641	0.00405629	0.0303018	19	19	1	0.340766	7470	9.41779e-220	0.655526	4.63745e-220	0.322768	0.021706
G3BP1	0.0143499	-3.22774	0.0012477	-0.0132934	0.00415685	0.00138411	147	158	1	0.104099	2896	8.90635e-19	0.929838	4.35446e-20	0.0454365	0.0247258	5	151150606	151192346	0.0023033	-2.16511	0.0303795	-0.00853346	0.00395578	0.030989	308	318	1	0.342717	6925	5.98987e-11	0.178	2.7498e-10	0.817146	0.00485427
SCG5	0.000926838	-2.84979	0.0043748	-0.00350271	0.00123778	0.00465729	167	179	1	0.181676	2260	0.86423	0.093402	0.0343567	0.00370881	0.00430281	15	32933877	32989299	0.000471092	2.16458	0.0304197	0.0122928	0.00569983	0.0310294	461	479	1	0.342717	8074	0.680616	0.124339	0.16162	0.0295218	0.00390306
TMEM132B	0.0520125	-2.26331	0.0236165	-0.0193628	0.00859005	0.0241904	15	15	1	0.346972	3175	1.90733e-62	0.838364	3.29477e-63	0.144804	0.0168322	12	125671382	126146917	0.0171142	-2.12337	0.0337228	-0.00622302	0.00294093	0.0343445	695	722	1	0.368845	7430	9.22679e-65	0.781229	2.39752e-65	0.202981	0.0157903
ACADM	0.0429871	-2.89695	0.00376815	-0.0139959	0.00486662	0.0040289	13	15	1	0.170713	3102	1.57131e-66	0.747084	2.67872e-67	0.127235	0.12568	1	76190036	76253260	0.0195348	-2.11338	0.0345683	-0.00892284	0.0042366	0.0351927	212	218	1	0.370311	6561	2.74129e-145	0.701609	6.84171e-146	0.174984	0.123407
LY75	0.380301	-2.095	0.0361713	-0.00190595	0.000912822	0.0368001	25	26	1	0.400469	2931	0	0.229711	0	0.767192	0.00309669	2	160628362	160761260	0.410649	-2.10898	0.0349459	-0.000424975	0.000202196	0.0355714	255	270	1	0.371486	6830	0	0.320949	0	0.674594	0.00445644
SUFU	0.00148306	-2.16873	0.030103	-0.0236514	0.0109457	0.0307114	76	81	1	0.369687	1945	0.000396095	2.88201e-05	0.914954	0.0665546	0.0180669	10	104263744	104393292	0.00069922	2.09114	0.0365158	0.0349061	0.0167483	0.0371455	133	134	1	0.378616	3980	0.000328596	2.76255e-05	0.912579	0.0767114	0.0103532
NUDT3	0.00410442	-3.02914	0.00245247	-0.0198454	0.00660453	0.00265735	174	179	1	0.142054	2796	4.75324e-11	7.53802e-12	0.850016	0.134786	0.0151972	6	34247456	34360451	0.000856743	-2.07566	0.0379258	-0.0182139	0.0088038	0.0385589	298	308	1	0.385415	6646	2.00934e-11	3.55276e-11	0.359983	0.636493	0.00352386
KIAA1279	0.00821903	2.34181	0.0191907	0.0120193	0.00515533	0.0197304	168	177	1	0.317076	3029	0.000799946	0.778002	0.000217036	0.211072	0.00990889	10	70748487	70776738	0.00235449	2.05923	0.0394722	0.0152207	0.00741523	0.0401085	439	454	1	0.398336
VTN	0.00361111	2.89439	0.00379894	0.0217917	0.00758397	0.00406085	111	115	1	0.170713	1231	0.0138219	0.89302	0.0012486	0.0806594	0.0112503	17	26691290	26700110	0.550654	2.04406	0.0409476	0.0010652	0.000522763	0.0415866	234	243	1	0.404769	3831	0	0.811197	0	0.16093	0.0278734
SETD2	0.0023611	2.43924	0.0147182	0.0245725	0.0101233	0.0152106	79	85	1	0.291791	1764	0.843843	0.0694769	0.0761757	0.00626761	0.0042371	3	47057919	47205457	0.000571864	-2.03467	0.0418842	-0.025031	0.0123406	0.0425247	137	142	1	0.408459	4539	0.763129	0.0779365	0.141093	0.014406	0.00343573
PROC	0.00514962	2.20596	0.0273869	0.0075173	0.0034208	0.0279826	148	152	1	0.357418	2995	2.49832e-37	0.944768	1.16686e-38	0.0441151	0.0111167	2	128176003	128186822	0.0143719	2.01941	0.0434446	0.00449175	0.00223109	0.0440873	334	344	1	0.411006	6745	0.710033	0.182001	0.0831731	0.0213161	0.00347681
PROC	0.00514962	2.20596	0.0273869	0.0075173	0.0034208	0.0279826	148	152	1	0.357418	2995	0.799705	0.153005	0.0373509	0.00714345	0.00279557	2	128176003	128186822	0.0143719	2.01941	0.0434446	0.00449175	0.00223109	0.0440873	334	344	1	0.411006	6745	0.710033	0.182001	0.0831731	0.0213161	0.00347681
BPTF	0.000353156	-2.92984	0.00339137	-0.00840714	0.00289104	0.0036375	205	214	1	0.160718	2597	0.343801	0.0316375	0.563227	0.0518201	0.00951493	17	65821640	65980494	0.00117477	2.01218	0.0442013	0.0198203	0.00987998	0.0448449	482	490	1	0.411006	5839	0.272656	0.0383691	0.596176	0.083887	0.00891194
SCO2	0.0125817	3.24637	0.00116888	0.0101029	0.00314143	0.00129983	182	190	1	0.104099	2720	7.64302e-16	0.912737	4.62032e-17	0.0551442	0.0321185	22	50961997	50964868	0.00434021	2.00137	0.0453521	0.0111374	0.0055815	0.0459969	290	298	1	0.412869	5217	8.28551e-25	0.852487	1.17374e-25	0.120738	0.0267744
[truncated: 5 more rows]

## Sheet: Supplementary Data 8
Supplementary Data 8: The 26 colocalizing genes identified with ARIC datasets
[truncated: 27 more rows]

## Sheet: Supplementary Data 9
Supplementary Data 9: The 22 potential causal genes of IDD indicated by PWAS (ARIC) and pQTL colocalization
[truncated: 23 more rows]

[truncated: 10 more sheets: Supplementary data 10, Supplementary data 11, Supplementary 12, Supplementary Data 13, Supplementary Data 14, Supplementary Data 15, Supplymentary Data 16, Supplymentary Data 17, Supplymentary Data 18, Supplymentary Data 19]
